# Supplementary material for: Integrative Characterization of the Role of IL27 In Melanoma Using Bioinformatics Analysis
Source: Front Immunol. 2021 Oct 18;12:713001. doi: 10.3389/fimmu.2021.713001 (PMC8558420; doi:10.3389/fimmu.2021.713001)
Supplement: Supplementary file 5 [file DataSheet_1.csv]

	cor	PValue
LAG3	0.820782344728286	4.37023311970816e-108
CCL4	0.803274394932702	3.62819230609076e-100
FCGR1A	0.802707995449439	6.345214966487e-100
FCGR1B	0.796838775328034	1.87195129123733e-97
GBP5	0.796801385527505	1.93984611974712e-97
LILRB2	0.796225426748844	3.35507748482064e-97
C1QC	0.788379999254511	4.92278604888377e-94
C1QA	0.784968226961501	1.0653729606829e-92
TYROBP	0.782324323332963	1.11071224703226e-91
NKG7	0.782287424582455	1.14738526676994e-91
CCR5	0.781478267752269	2.33553680166799e-91
HAVCR2	0.779576549324338	1.22655225388578e-90
C1QB	0.779550920357819	1.25413480383223e-90
CCL5	0.777564714972362	6.9648112529238e-90
JAKMIP1	0.776514672356756	1.71171424764932e-89
PRF1	0.775285164797171	4.87530755013231e-89
SECTM1	0.7741628365836	1.26018035953177e-88
GZMA	0.772120500869592	6.99629216442154e-88
GZMH	0.771944243660029	8.10494069311027e-88
HCST	0.771158869443745	1.55847623315163e-87
ASCL2	0.770112930958303	3.70764882377172e-87
TBX21	0.76902018200714	9.12462301345744e-87
IRF1	0.768763897607325	1.1262415432554e-86
FASLG	0.7687077527004	1.1793497690188e-86
MYO1F	0.767662032344759	2.77538327993008e-86
P2RY6	0.767494785383168	3.1811650166425e-86
IL18BP	0.767403551607346	3.42683728903861e-86
TMEM150B	0.766759308194922	5.78907339229944e-86
LILRB4	0.765912273121011	1.15049978237083e-85
IL4I1	0.764932711836798	2.53665002532746e-85
USP30-AS1	0.764904040875518	2.59588572708054e-85
CXCR6	0.763359670250948	8.95732893274653e-85
IFNG	0.763104622940166	1.09802805547891e-84
HK3	0.760446336907014	9.03111747482918e-84
SPI1	0.759402627321918	2.0501438400101e-83
SLAMF8	0.755760002283469	3.46964614486184e-82
LILRB3	0.755607932152467	3.90032616421174e-82
SLA2	0.754836869817943	7.04993612510122e-82
CD8A	0.754002263831556	1.33469031974999e-81
GPBAR1	0.753650736031547	1.74501670904438e-81
CALHM6	0.752263459374187	5.00409683394743e-81
SIGLEC1	0.750514107769806	1.87048388066508e-80
GNGT2	0.75003184553379	2.68521427504906e-80
AIF1	0.749556073999389	3.83299583757921e-80
DOK2	0.748892287637936	6.28918435001511e-80
HCK	0.748843594668026	6.52143910245938e-80
STAC3	0.748616185932697	7.72409922128089e-80
PDCD1	0.747793565470488	1.42259419298624e-79
CD8B	0.743491974012643	3.33757904888531e-78
ITGB2	0.742674027924095	6.03808612053232e-78
C1orf162	0.742645807139557	6.16261431534969e-78
GZMB	0.742214940438739	8.41355320410921e-78
PILRA	0.741867057593943	1.08132136832013e-77
APOL3	0.74144594238424	1.46431810709123e-77
CD86	0.739569197172749	5.61534349021447e-77
ITGAL	0.73932071932987	6.70323514434599e-77
ABI3	0.738853154244232	9.34900971350627e-77
CCRL2	0.738223092044941	1.4620734939463e-76
LILRB1	0.736235066338403	5.94393685269239e-76
KLRD1	0.736023435900102	6.89587970278655e-76
ANKRD22	0.733330833507275	4.50847558894736e-75
CD2	0.732669157367927	7.12681824497166e-75
IL12RB1	0.732140365795924	1.02658887143165e-74
CD7	0.731948240747128	1.17190078459133e-74
IL2RB	0.730269795331867	3.70735380960305e-74
WAS	0.73024774689702	3.76365103208907e-74
TRGC2	0.729662675833163	5.61122547142141e-74
LAIR1	0.72825883376881	1.45676138026037e-73
NFAM1	0.727409382720563	2.58724513096182e-73
NCF1	0.72595037038836	6.90391469609507e-73
TIGIT	0.72567582425986	8.29845477268018e-73
TNFRSF1B	0.725520764701331	9.20622610050321e-73
LST1	0.725115788589005	1.20693726331875e-72
PSTPIP1	0.724486993438859	1.83597432270853e-72
IL10RA	0.724000254529184	2.53830119538772e-72
RASAL3	0.723439500003598	3.68330356612225e-72
LRRC25	0.723155991445469	4.44463036530828e-72
SNX20	0.723119529976382	4.55325979747818e-72
CXCR3	0.722652924422209	6.19977136322032e-72
TNFRSF9	0.722365316493191	7.49664503976663e-72
SIRPG	0.721207760150168	1.60629117395621e-71
LINC01871	0.720788645221303	2.11465781870495e-71
CD300LF	0.720683674212932	2.26524174492549e-71
IL32	0.720447347382532	2.64437063961916e-71
CCL8	0.718860124218693	7.4458075500428e-71
IL15RA	0.718087937562483	1.22889872892742e-70
VAV1	0.717542567149774	1.74889402099355e-70
PLEK	0.717288761017028	2.06043361009164e-70
KIR2DL4	0.716523973685865	3.37299752318062e-70
ARHGAP9	0.716388171261783	3.68088191744952e-70
CXCR2P1	0.715942839024749	4.90001503318148e-70
CXCL9	0.715726227675952	5.63046824041402e-70
SOCS1	0.715042016763646	8.72554910090678e-70
PTPN6	0.71477908081497	1.03217702145475e-69
CRTAM	0.714476785225269	1.25180105519318e-69
GBP1	0.714471595420732	1.25595105097575e-69
IL2RG	0.714339244221716	1.36652842021612e-69
FCGR3A	0.714244432297323	1.45163609339178e-69
KLHDC7B	0.713359149523002	2.54884270159359e-69
SLC7A7	0.712920641286393	3.36589309760051e-69
GIMAP4	0.712900334330915	3.40947088044907e-69
SIGLEC9	0.712483659984217	4.4382458141959e-69
PLAAT4	0.712206568835118	5.28758861230995e-69
NCF1B	0.711450725677159	8.51602819618492e-69
TNFAIP8L2	0.71144822558699	8.52944167013988e-69
FGD2	0.709025061268325	3.89033029519339e-68
GPR171	0.708681044921937	4.81952412322646e-68
CORO1A	0.708617730823789	5.01312681014012e-68
CD72	0.70753408234656	9.82085343901507e-68
CD38	0.707127964854572	1.26255979166631e-67
APBB1IP	0.706612464239045	1.73568376994985e-67
PARVG	0.705966722861784	2.58336591964739e-67
NCKAP1L	0.705909816869466	2.67537039420571e-67
GZMK	0.705877194691035	2.72957315801618e-67
PTPN7	0.704212699218221	7.56773457050265e-67
SLA	0.703669981886551	1.05365278656591e-66
FCRL6	0.703574438771983	1.1167783751335e-66
UBASH3A	0.70336273850816	1.27034572937883e-66
IFI30	0.703158567327598	1.43826798003721e-66
BIN2	0.703124148312796	1.46867161445394e-66
PSMB9	0.703042872653378	1.54302225233037e-66
CXCL10	0.70246314499779	2.19352447271635e-66
CD3D	0.70199336804636	2.91519049178488e-66
CYTH4	0.701295275276138	4.44404100864483e-66
AOAH	0.700585301635546	6.81489641214855e-66
LAPTM5	0.699756662341025	1.12068102472885e-65
SCIMP	0.699033514280421	1.72741360468117e-65
CD4	0.698939851398729	1.82681232329463e-65
GCH1	0.698853472238779	1.92350645821722e-65
TLR8	0.698598404413062	2.23970400318778e-65
GBP4	0.698561186713798	2.28996680123582e-65
TRAC	0.698379603499888	2.55172513237998e-65
TRBC2	0.698242214225393	2.76933203250394e-65
CD3E	0.697162823670192	5.2589552288892e-65
SIT1	0.69668444681413	6.98139312798044e-65
NCF1C	0.696530283589834	7.64790390625806e-65
EBI3	0.696416365190088	8.18066793981736e-65
LINC02446	0.696414172293394	8.19127701902494e-65
SH2D1A	0.696051683976584	1.01466155907959e-64
CTSW	0.695221106553644	1.65508902735625e-64
CD53	0.695161559677645	1.71406899723743e-64
ADA2	0.694372249481897	2.72426250291361e-64
PTAFR	0.6942039557805	3.00654757718924e-64
XCL2	0.69389403330556	3.60449617480611e-64
CD247	0.693822943112833	3.75751080623699e-64
SASH3	0.693461525553655	4.6410110237713e-64
LCK	0.693347731131477	4.95975980651287e-64
CD80	0.693140309378688	5.59769932249941e-64
IL21R	0.692837559985062	6.67773219890086e-64
CD74	0.692777905272815	6.9137733242023e-64
MYO1G	0.692129957138216	1.00771642996013e-63
LILRA6	0.691671627936427	1.31466922733143e-63
CLEC4E	0.691576448573449	1.38921759569217e-63
HCLS1	0.691412772069002	1.52735839603048e-63
CD300A	0.690401756747379	2.73930366636517e-63
HLA-DMB	0.690284207484301	2.93136319876746e-63
IGSF6	0.689348118598743	5.02256555609935e-63
NCF4	0.689342699344668	5.03821706966198e-63
NCF2	0.688527880955517	8.03728319735391e-63
TIFAB	0.687708496000905	1.28352226653042e-62
HLA-DPB1	0.687356250313034	1.56888243322184e-62
CD27	0.686543495250071	2.49050899938498e-62
FGR	0.686446432932705	2.63155325355599e-62
C19orf38	0.686097261598426	3.20773783998766e-62
LILRA1	0.685833332927385	3.72488950416814e-62
CCL3	0.684332877036719	8.68657184350907e-62
ARHGAP30	0.684112865638887	9.83066368976831e-62
SIGLEC10	0.682842164870695	2.00449356583788e-61
GBP1P1	0.682797248737155	2.05547936871543e-61
AL031846.1	0.682498121833875	2.42946046919827e-61
AC015911.7	0.681292235510458	4.75655693967722e-61
SLAMF6	0.680427249277106	7.68643428130931e-61
TRGV10	0.680315282768333	8.17810094584492e-61
LGALS9	0.680180341442853	8.81230260565939e-61
IDO1	0.679722048885733	1.13533154447962e-60
TRBV28	0.67879898510063	1.88858320668065e-60
PCED1B	0.678229339290737	2.58300182691068e-60
EPSTI1	0.677628076734137	3.59192803590585e-60
CXCL11	0.67735175984546	4.17853091609796e-60
CD3G	0.6769188358727	5.29430893606029e-60
GIMAP1	0.676027606171763	8.60701906582737e-60
HLA-DRA	0.67566456747056	1.04859405723095e-59
IKZF3	0.675379674853391	1.2240995959992e-59
FTH1P22	0.675334660723378	1.25438015488369e-59
TBC1D10C	0.67413256120703	2.40512090124326e-59
GPR65	0.674085419049786	2.46715504536921e-59
SPN	0.672854472329603	4.78906501688519e-59
CSF3R	0.672585204789056	5.53447536050205e-59
CTSS	0.672490639585865	5.8227041600528e-59
ETV7	0.67212680189891	7.07748029835596e-59
CD14	0.671888345606853	8.04192646818687e-59
MS4A6A	0.671525872398254	9.76331043927025e-59
ZBP1	0.670540037551136	1.65232680268287e-58
NLRC5	0.670508021659702	1.68074520420515e-58
ZBED2	0.66835819155387	5.25639204127296e-58
CD84	0.668207375177613	5.69207610592617e-58
C16orf54	0.668186091561225	5.75638061194672e-58
SLC27A2	0.668062583453822	6.14402609010255e-58
SELPLG	0.667834416498654	6.92954618664481e-58
ICOS	0.667717688936627	7.36916422697451e-58
SIRPB1	0.667542548534932	8.08121878707031e-58
ARL11	0.666770809579299	1.21245766173955e-57
SP140	0.666715066566115	1.24845352449914e-57
HLA-DQA1	0.664739366325649	3.50698309591011e-57
PCED1B-AS1	0.664675021830625	3.62647525918745e-57
PRAM1	0.664145077864977	4.77738291302153e-57
RASSF4	0.663264222278535	7.54429283281754e-57
PDCD1LG2	0.66278146427374	9.68461654255184e-57
S1PR4	0.661995105371693	1.45320271108551e-56
HLA-DRB1	0.661148280276694	2.24660134778106e-56
TRBC1	0.660900244380126	2.55167997928738e-56
LCP1	0.660491468887517	3.14665187049944e-56
JAML	0.660384106772924	3.32453908211869e-56
GIMAP5	0.65993494934942	4.18350214240824e-56
IKZF1	0.659712714398595	4.68662131564381e-56
CD6	0.659461979450955	5.32665026176079e-56
SIGLEC7	0.659313919839252	5.74457194573387e-56
CD300C	0.658955386858972	6.89629309525443e-56
SOWAHD	0.658621246237996	8.17479080888889e-56
CST7	0.658514740540816	8.62977764200656e-56
CD274	0.658421897932145	9.04684389688028e-56
ACAP1	0.657947804765373	1.15093921398237e-55
CCL4L2	0.65752268636931	1.42772915599122e-55
TRAV12-2	0.657425564362293	1.49970808813985e-55
PLA2G2D	0.657321948790482	1.58047302648834e-55
HLA-DPA1	0.657315215991374	1.58586791541596e-55
LSP1	0.656989354891293	1.87002959556183e-55
CLEC7A	0.656730137668676	2.13170354571668e-55
CD5	0.656254616831817	2.7096990329286e-55
SERPINA1	0.656183046153684	2.8092279799001e-55
CCDC88B	0.656107292742816	2.91852760890616e-55
PPIAP45	0.655945922966508	3.1656271587251e-55
GIMAP6	0.655884401986697	3.26520429634337e-55
SLFN12L	0.655236170414198	4.5231873552436e-55
XCL1	0.655095353987978	4.85449582415142e-55
THEMIS	0.655017768554486	5.04721256099392e-55
SIGLEC11	0.654924439977842	5.2891173312282e-55
GBP2	0.654523365565579	6.46658580067372e-55
FCER1G	0.654488387072597	6.58084449705543e-55
CYBB	0.654450001759448	6.70853842914062e-55
GNLY	0.654208361242154	7.57078465303787e-55
FCGR1CP	0.653280171744824	1.20338940182091e-54
PTPN22	0.65314725808268	1.28578605434501e-54
PSME2	0.652155393113085	2.10548110867816e-54
TRAV4	0.651956807867976	2.32347014602258e-54
OR2I1P	0.651427760845026	3.0197078772798e-54
APOL4	0.650648504107613	4.43826032720617e-54
INPP5D	0.65056591523001	4.62284731650812e-54
OSCAR	0.650040737507147	5.98843402782295e-54
UBD	0.649776304375901	6.82064719992043e-54
TRAT1	0.649393512913276	8.23251668791977e-54
ZC3H12D	0.649259599663542	8.79201950977206e-54
SAMSN1	0.649232618529484	8.90923529489527e-54
TRBV4-2	0.649053656095305	9.72694575552442e-54
CIITA	0.648705706676724	1.15358435564369e-53
TRBV19	0.648500489559352	1.27553189138851e-53
LILRA5	0.648449361832043	1.30785326721073e-53
CD96	0.648321011274105	1.39261792275218e-53
HLA-DMA	0.648232543067702	1.45419534140169e-53
PSMB10	0.648195229971146	1.48096988381587e-53
ZAP70	0.647364394505899	2.2217101399462e-53
TRAV2	0.6473028823997	2.28931950258748e-53
TAP1	0.646429203880703	3.50183591756328e-53
TRAV8-2	0.64627858910928	3.76752657391628e-53
HSD11B1	0.644932987006098	7.2279107379061e-53
HLA-DQB1	0.64490889449696	7.31250253404519e-53
SPOCK2	0.644835878916286	7.57491556856455e-53
CMKLR1	0.644778802852055	7.78653153480637e-53
APOL1	0.644522020373513	8.81349251999777e-53
TRAV21	0.643797156495439	1.24954344982219e-52
FMNL1	0.643794432866087	1.25118125122939e-52
ADAP2	0.643763261032831	1.27007819930769e-52
PIK3R5	0.643749781806591	1.27833700657924e-52
MNDA	0.643740827944948	1.28385252662471e-52
PSTPIP2	0.643308038881149	1.58058281926594e-52
TRAV14DV4	0.642625655349503	2.19230862404629e-52
TNFAIP2	0.642263640804899	2.60695132407517e-52
IL18RAP	0.642012240677253	2.93979729176154e-52
DNAJC5B	0.641867542135471	3.15014888339024e-52
CSF1R	0.641832985930358	3.20255364301989e-52
GIMAP7	0.641516844791514	3.72397233479438e-52
TRAV1-2	0.64080637244939	5.22333588710648e-52
TRAF3IP3	0.640082077977941	7.367992407141e-52
RAB37	0.639927309842774	7.92905283724599e-52
TOMM20P2	0.639398002537242	1.01879263432998e-51
TFEC	0.638787319035723	1.35963364475999e-51
TESPA1	0.638656936858891	1.445921375328e-51
TAGAP	0.638040122778835	1.93370569165631e-51
TRBV7-6	0.637849909561155	2.11477372199351e-51
SLC15A3	0.637515606067466	2.47467759256204e-51
OASL	0.637160445611281	2.92374369242304e-51
CD48	0.636889357282031	3.32011312833316e-51
TRBV9	0.636761551800168	3.52504223183119e-51
P2RY13	0.636645208135157	3.72247969176306e-51
HLA-DOA	0.636043265088133	4.93315144687413e-51
VSIG4	0.635518219033975	6.30336339182232e-51
TRAV3	0.635251040831695	7.13938807338945e-51
TRBV6-5	0.635104854478845	7.64245704311103e-51
TRAV17	0.635001181434563	8.02038759487563e-51
CARD11	0.633596568066764	1.53962925560555e-50
TRBV27	0.632880140424093	2.14442671674359e-50
TRAV8-6	0.632772932170496	2.25326100967761e-50
ARHGAP25	0.632553190946408	2.4937533145743e-50
HTRA4	0.632181957952037	2.95922359057777e-50
SYTL3	0.632133960381631	3.0253801120457e-50
P2RY10	0.632113109952762	3.05457405775351e-50
PIK3AP1	0.631839432801518	3.46469277084764e-50
MPEG1	0.631836491140605	3.46938530089379e-50
TRAV5	0.63181492982826	3.50397285686234e-50
UBE2L6	0.631681971472431	3.72494462319232e-50
SIRPB2	0.631347325231297	4.34419961867081e-50
ADGRE1	0.63131671580501	4.4056990540697e-50
AC138207.5	0.631272586180541	4.49588591934229e-50
HLA-B	0.630753218592514	5.70534847578617e-50
AKAP5	0.629990187323759	8.08973962499226e-50
PTPRC	0.629543679098117	9.91931805796174e-50
ZNF683	0.628984310808685	1.27999022041665e-49
ZNF831	0.62881945255042	1.37973780764138e-49
TRAV19	0.628447489065087	1.63401455875372e-49
IPCEF1	0.627835416734433	2.15733547907294e-49
AC005515.1	0.627759384803922	2.23299394628921e-49
DOCK2	0.627583515771368	2.41823411922986e-49
TRBV7-9	0.627195433599508	2.88266350029941e-49
CCR1	0.627134295298833	2.96349152847751e-49
TRGV2	0.626241650168155	4.43452154266095e-49
FBP1	0.625721213132346	5.60582618462081e-49
GPR84	0.625022640871649	7.67311455073837e-49
TMSB4X	0.624798454615138	8.48496685057526e-49
LTA	0.624459149183521	9.87847295798628e-49
MS4A4A	0.623731473716848	1.36786973587071e-48
CYTIP	0.623538262942949	1.49112599434277e-48
TMEM176B	0.623380149681389	1.60013975456696e-48
GPR132	0.622803117955557	2.06938964213546e-48
LILRA2	0.622435828561217	2.43674205628648e-48
ITGB7	0.622075881858639	2.85934532013537e-48
TRBV2	0.621953230339459	3.01934942549567e-48
UCP2	0.621725631289095	3.34014913488407e-48
TRBV4-1	0.620677682594291	5.31145728200841e-48
FGD3	0.62020851635641	6.53363639957551e-48
PRKCQ	0.620088695624337	6.888120306754e-48
ARRB2	0.619881900704748	7.54533937687105e-48
APOBR	0.619760605267415	7.95938526325749e-48
TRBV10-3	0.618547338895735	1.35640447809244e-47
FCRL3	0.618161386355856	1.6062861957164e-47
TNFRSF18	0.617552870725551	2.09602209027513e-47
TRAV12-3	0.617405223553713	2.23562917650167e-47
TRBV20-1	0.617048295515145	2.61237874279608e-47
C2	0.617007903962857	2.65879410281268e-47
ARHGDIB	0.616621565474963	3.14619690337567e-47
RHOH	0.616036087583401	4.05858038115889e-47
IRF8	0.615474232390069	5.17943152014849e-47
RASSF5	0.615164382559021	5.92374776156363e-47
CEACAM21	0.614448785245184	8.07283997548607e-47
CCR2	0.61397260351473	9.91492666961115e-47
CD52	0.613857803571262	1.04180561503246e-46
SERPING1	0.613384366166668	1.27746285747746e-46
TNFSF14	0.612980396090302	1.51983603897096e-46
HSH2D	0.612661008264922	1.74329499643681e-46
IL18	0.612378982119486	1.9675219663954e-46
SMCO4	0.612222829372083	2.10374008845738e-46
ICAM3	0.612091128409269	2.22586869937643e-46
CXorf21	0.611849106257275	2.46891409048315e-46
ADGRG5	0.611475298263667	2.89696286243002e-46
LY86	0.611283504346667	3.14437103410174e-46
CSF2RB	0.610916682120635	3.67736333402858e-46
APOL6	0.610903995230231	3.69731871344668e-46
AD000864.1	0.610691672232816	4.0476750109905e-46
CXCL13	0.610582205146611	4.24097314706666e-46
DENND1C	0.610259720190692	4.86524010315556e-46
PIK3R6	0.610149958466956	5.0978544505746e-46
C3AR1	0.609959962291048	5.52686140004006e-46
PYHIN1	0.609573291872938	6.51359794994337e-46
TRAV29DV5	0.609508097471077	6.69637743109942e-46
TYMP	0.609422890261702	6.94295218709564e-46
GAB3	0.609230216374951	7.5342093334227e-46
FPR3	0.609118919902446	7.89821814770802e-46
MYO7A	0.608193231747434	1.16855444535127e-45
TRAV8-3	0.607433565311503	1.61005327663936e-45
RNASE6	0.606848816184559	2.0593325387975e-45
EVI2B	0.606780030986484	2.11975243668025e-45
MFNG	0.606417440117147	2.46851405463359e-45
CLECL1	0.606386595770399	2.50068430408165e-45
TRAV13-2	0.606335728391819	2.55464882038573e-45
SLC8A1	0.606220276149608	2.68145285674051e-45
GIMAP8	0.60511216934494	4.26446013546863e-45
CD226	0.605075840253363	4.32968815503906e-45
STAT1	0.605021730337563	4.42867947951241e-45
INSL3	0.604996891988322	4.47486829392302e-45
JAK3	0.604311864971094	5.9552124493142e-45
NAPSB	0.603519015764185	8.28275850664473e-45
TRAV24	0.602882327178593	1.07880307318109e-44
TNFSF13B	0.602513891300549	1.25671636198159e-44
CSF1	0.6021017844737	1.49034992956067e-44
TRAV22	0.602091496855653	1.49670235974132e-44
TRAV13-1	0.602064387331147	1.51357090044614e-44
LY9	0.601800956152277	1.68762426954272e-44
NOD2	0.601675539206182	1.77732367643109e-44
TRBV18	0.601004942672577	2.34344392595268e-44
MAP4K1	0.600938335767224	2.40861174473671e-44
APOBEC3H	0.600755095793641	2.59730954522502e-44
ITK	0.600518442415631	2.8628446986488e-44
VNN2	0.600258468381002	3.1856429343881e-44
FCN1	0.599705349768059	3.99737283675383e-44
RPL7AP64	0.599474979008706	4.39314023028839e-44
RAC2	0.599320160116358	4.68069568903909e-44
ITGB2-AS1	0.59902597690963	5.27947946192965e-44
CEACAM4	0.598472261107024	6.61984748058182e-44
TMEM176A	0.598442925741009	6.69958978191078e-44
CD37	0.597944722821918	8.20884281975741e-44
LYZ	0.597818130364064	8.64325594831518e-44
HLA-F	0.597746180668477	8.90023625800147e-44
LY75	0.597619143162881	9.37259860656956e-44
TRAV12-1	0.597386825121419	1.03016015358305e-43
TRBV5-1	0.597110083194884	1.15280110880588e-43
TRBV5-6	0.596933826390774	1.23834590759555e-43
GMFG	0.59688881934233	1.26118002948794e-43
CLEC4A	0.596885557617955	1.26285097896903e-43
GFI1	0.596684568596283	1.37016359767132e-43
AC119044.1	0.596677573628874	1.37405684308607e-43
RNASET2	0.596645943133459	1.39179904611377e-43
CLEC12A	0.596340048934633	1.57553881486292e-43
LYN	0.595829614034996	1.93714661065115e-43
SEPTIN1	0.59511415761684	2.58623723360844e-43
GPR141	0.594987373788794	2.72192453377031e-43
APOBEC3A	0.594595854364165	3.18708207757191e-43
CD244	0.594499272397933	3.31345419077114e-43
LAT2	0.594160142851522	3.79781556432936e-43
AKNA	0.593883785085418	4.24392099119281e-43
PTGER2	0.593704524337121	4.56067581684501e-43
CD163	0.593434994787675	5.08155398438236e-43
RCSD1	0.593288853644247	5.38820519450872e-43
STAT4	0.593082686520461	5.85223756230241e-43
TRBJ2-7	0.59307416938574	5.87223691300947e-43
IL2RA	0.592855392806613	6.40982741184271e-43
SIGLEC16	0.592158764884579	8.4681501465883e-43
B2M	0.592112259134802	8.62684480061544e-43
SRGN	0.591871921638024	9.49515877942969e-43
GVINP1	0.59134863130429	1.16968031406242e-42
C11orf21	0.590115772140821	1.90890256116726e-42
HLA-E	0.59000214814767	1.9968360088007e-42
TRIM21	0.589390750656529	2.54362096351419e-42
TRIM22	0.589180162537327	2.76442256576668e-42
LAX1	0.58887630803675	3.11688654338708e-42
TRBV12-4	0.588665877390965	3.38673637919282e-42
HLA-DRB5	0.587814840502139	4.73532999743495e-42
WDFY4	0.587480953192859	5.39937841374351e-42
CARD9	0.586919901216909	6.72922152487144e-42
NLRC3	0.586888375550053	6.81290405005935e-42
ZBTB32	0.586796651206226	7.06229069245857e-42
DOK3	0.586646332138701	7.49069564427723e-42
SH2D2A	0.586358374433331	8.38456362222687e-42
TTC24	0.585846289862918	1.02429219022985e-41
TRAV27	0.585659109989991	1.10195877547385e-41
ADAMDEC1	0.58552577400778	1.16081646795859e-41
MIR155HG	0.585502340946852	1.17147760872941e-41
NLRC4	0.585234926353731	1.3002328198231e-41
PTGER4	0.585166013434632	1.33562594252326e-41
BATF2	0.584969572192989	1.44184255510021e-41
DEF6	0.584888349487882	1.48816847151182e-41
TNFSF10	0.58484238221325	1.51503675820893e-41
TRAV16	0.58467659016321	1.61599914768936e-41
DAPP1	0.584202513897708	1.9429816742714e-41
ALOX5	0.582979902998016	3.12068033685279e-41
GPR174	0.582700007743083	3.47725705579482e-41
CARMIL2	0.582186351379621	4.23983366486018e-41
TRAV8-4	0.582162416059573	4.27915219298456e-41
TRBV6-6	0.58119675541469	6.20611065268413e-41
TRAV8-1	0.580637153375778	7.69379758413808e-41
XCR1	0.580037786737131	9.68040628343091e-41
TRBV6-1	0.580033606349649	9.69591064138652e-41
HLA-C	0.57895322979883	1.46512105818138e-40
SUCNR1	0.578892892703957	1.49922418511918e-40
TRBV5-4	0.578768434206738	1.57207374844932e-40
FGL2	0.578714616688996	1.60465116061294e-40
TRAV1-1	0.5783629602447	1.83461590012722e-40
TRAV26-1	0.576895740075567	3.20233826416547e-40
TRAV36DV7	0.576850508128574	3.25766084435516e-40
SEMA4A	0.576611678158694	3.56585516663546e-40
TRDV1	0.576305601867606	4.0033916434748e-40
TMEM273	0.576131036476316	4.27633612450033e-40
TLR7	0.575957363134978	4.56617094991654e-40
TIMD4	0.57498198334125	6.59458297526824e-40
CD69	0.574760192498091	7.16823261968712e-40
PSME1	0.574516395051529	7.8559613652092e-40
APOBEC3G	0.573708310633639	1.06374935877475e-39
TRBV3-1	0.573645853279996	1.08892674127038e-39
TRGV7	0.573630170918467	1.09534069679686e-39
FPR1	0.573590943946845	1.11154858928669e-39
TRBV29-1	0.573586802066076	1.11327375005556e-39
HNRNPA1P21	0.572978858769405	1.39751611516611e-39
ITGAM	0.572977543992219	1.39820282475402e-39
BATF	0.572917077849026	1.43014824344523e-39
FOXP3	0.572658029630808	1.5753958467874e-39
SUSD3	0.57148972306109	2.43436667130265e-39
TMEM156	0.571368068918486	2.5469621219253e-39
LAIR2	0.570932158247626	2.99444814245002e-39
KCNA3	0.570799144194852	3.1459047929063e-39
TRAV38-1	0.570691699168136	3.27376893794925e-39
CCDC69	0.570065912541558	4.12758027630783e-39
TNF	0.569768369356358	4.60760214728663e-39
BCL11B	0.569735640016834	4.66366856320743e-39
ACSL5	0.569474698001741	5.13552739441876e-39
AL139125.1	0.568764114693091	6.67390139714994e-39
TRBV15	0.568475453558182	7.42211925156e-39
TRAV9-2	0.568473976482764	7.42615398683084e-39
PARP12	0.567654394351342	1.00355679361625e-38
TMC8	0.567603886119284	1.02232604687959e-38
ASGR2	0.56669690534462	1.42515731422858e-38
AC004687.1	0.566568754296225	1.49352270158363e-38
SLC2A5	0.566511842139095	1.5249163551756e-38
CD33	0.566396775084801	1.59039985906059e-38
CLEC10A	0.566332330794727	1.62828357080814e-38
ZMYND15	0.565929030811199	1.88651501229386e-38
CD40	0.565608893827563	2.12004539373002e-38
TRBV13	0.564314206145199	3.39438138587609e-38
TRBJ2-3	0.564155001576131	3.5961264871926e-38
TRAV26-2	0.562923073696284	5.61567669295855e-38
AC090559.1	0.562662511446505	6.16934778696481e-38
GPR18	0.562462807013991	6.6300052194075e-38
CRIP1	0.562299625819095	7.03158174826775e-38
APOL2	0.561475124414067	9.45970963796052e-38
NCR3	0.560717295793935	1.241559525179e-37
TRBV12-3	0.560445382930602	1.36856291451975e-37
ARHGAP27	0.559589022016137	1.85874896005489e-37
MSR1	0.558924113510443	2.35606053370761e-37
BTLA	0.558756138876121	2.50127697855398e-37
PSD4	0.558418565434053	2.8204534336852e-37
GGTA1P	0.55829955139252	2.94234170245288e-37
SEMA4D	0.558192394340419	3.05654210926907e-37
PSMB8	0.557851003632077	3.45045476720107e-37
PRDM1	0.556278984775552	6.01885817750567e-37
AC243960.1	0.556072055435131	6.47479390392921e-37
RASGRP1	0.555941534063166	6.77980003645048e-37
DPEP2	0.555413864921479	8.16480745366433e-37
P2RY8	0.555267692964902	8.59574646833501e-37
NR1H3	0.55518946986372	8.83553664002784e-37
SLAMF1	0.5550633318783	9.23623712987027e-37
SHISAL2A	0.554563073976647	1.10105015343902e-36
IGFLR1	0.554286104316753	1.21339470135698e-36
TRAV6	0.554038190854267	1.32353991967707e-36
TRAV20	0.553940351270939	1.36968446704294e-36
TNFSF8	0.553795052122796	1.44116781555433e-36
LTB	0.553321816158378	1.7005882607586e-36
CCR8	0.55331810347639	1.70279622952543e-36
TRAV10	0.553161334293457	1.79866520090888e-36
TRBJ2-1	0.552929027486501	1.95063800887629e-36
DOCK8	0.552656128319473	2.14547312829723e-36
TOX	0.552499205489682	2.26610955181301e-36
PSME2P2	0.552217460054065	2.49979893081137e-36
TRBV7-3	0.551499114278981	3.20920679747968e-36
TRAV23DV6	0.551303077514555	3.43526110797429e-36
GATA3	0.551070658943162	3.72376975095589e-36
AC015911.8	0.550671246654479	4.27667308167019e-36
PLA2G7	0.550646003325655	4.31422900238749e-36
SPNS3	0.55009169012539	5.22639812144708e-36
ARHGAP45	0.550020134982109	5.35727685231565e-36
MARCO	0.549745412114856	5.89061254634626e-36
TRAV25	0.549708753971817	5.96564430221244e-36
RNASE2	0.549101565213738	7.35540889793783e-36
RIPK3	0.548342429478705	9.55113294885529e-36
SIGLEC14	0.548221392244414	9.95672175102401e-36
XIRP1	0.548062871431045	1.05138099517486e-35
PARP14	0.547900348137454	1.11170041060606e-35
TRAV35	0.547845568542	1.13279383269558e-35
FUT7	0.547819381193132	1.14301706323925e-35
FYB1	0.547742088724107	1.17372690429802e-35
BTK	0.547684832910699	1.19700121877409e-35
ITGAX	0.547328548525411	1.35245175664651e-35
TOX2	0.547273244072984	1.37831113202806e-35
HCP5	0.546909711820447	1.56090937921678e-35
ECEL1	0.546740748095665	1.65374163643463e-35
KLRK1	0.546714532432757	1.6686268691861e-35
TRBV5-5	0.546286134135281	1.93154154451195e-35
STX11	0.54621661820743	1.97791128235668e-35
TRIM69	0.545782972397198	2.29309419157136e-35
CCL3L1	0.545366944832225	2.64204476788974e-35
PARP15	0.545311495739672	2.6923590508166e-35
TNFAIP8	0.545161003278751	2.83374714001608e-35
LGALS2	0.544989384557543	3.00397219829533e-35
KLRB1	0.544683947706777	3.33233930043028e-35
VSIR	0.543590637309653	4.82657804480648e-35
HLA-DRB6	0.543100927524408	5.6952553768874e-35
HAMP	0.542119785035348	7.927917512117e-35
LINC01857	0.542114721234382	7.9414402478662e-35
SNAI3	0.542009624127545	8.22731150915104e-35
TAPBP	0.541682975318987	9.18246286228298e-35
CD180	0.54153686267258	9.6444936512494e-35
SLCO2B1	0.541438308276437	9.96906099366515e-35
PLEKHO1	0.541072208955167	1.12722536410958e-34
SELL	0.540998032019042	1.15561605754846e-34
SAMHD1	0.540989501365289	1.15892615449543e-34
RGL4	0.540900601967305	1.19398477964985e-34
RASGRP4	0.540758783568343	1.25209826696717e-34
UBA7	0.540332856988409	1.44399930112701e-34
TRBV14	0.540228930816437	1.4950790790535e-34
SLAMF7	0.539659835090067	1.80818417470801e-34
NCR1	0.539626973120084	1.82812668944132e-34
RGS18	0.538618678678314	2.55807263329345e-34
TMEM37	0.538581417402568	2.58997389786003e-34
MEI1	0.538373392954567	2.77544667015912e-34
FLVCR2	0.537847966982566	3.30451925549353e-34
MAFB	0.537322536984285	3.93324713014097e-34
CD200R1	0.536839654909716	4.61478783555972e-34
HLA-DOB	0.536578179326727	5.03135152464307e-34
REC8	0.535339139135679	7.5699794345724e-34
IRF5	0.534783174725571	9.08785243688791e-34
CXCL16	0.53464369583173	9.51369962055465e-34
CD1D	0.534257814201152	1.07975125657243e-33
TRDC	0.534114229820885	1.13177805582378e-33
TAP2	0.533746156667367	1.27675465347213e-33
PATL2	0.533601266549187	1.33873810587319e-33
PRR5L	0.533239761822033	1.50667748469015e-33
LIPM	0.532555139159021	1.88386695259943e-33
CASS4	0.532110408377075	2.17752049413e-33
PTPRO	0.531165896718377	2.95981588876075e-33
CCL2	0.530279134753048	3.94489418997989e-33
TRAV39	0.530018505140892	4.29177416242344e-33
OTULINL	0.529843154746625	4.5419704663415e-33
PSMB8-AS1	0.529567890258421	4.9641399603389e-33
BLNK	0.529391989397651	5.25401936846601e-33
MS4A7	0.529251957602426	5.49671148765446e-33
LRMP	0.529224573151711	5.54545302056072e-33
MZB1	0.529210423536849	5.57080525367323e-33
TRBV10-2	0.52898426278048	5.99194499253138e-33
EXOC3L4	0.528860041521764	6.23651111000026e-33
HAPLN3	0.52863811477378	6.6982758258671e-33
IL10	0.527863105748758	8.5924227195648e-33
HLA-DQB1-AS1	0.527827564440583	8.69097983195798e-33
LMO2	0.527592779292005	9.37074574744146e-33
TRAV41	0.527328595084016	1.01986878524938e-32
FLT3LG	0.527136306066418	1.08464467419856e-32
SOD2	0.525953451055625	1.58278161126822e-32
LINC02084	0.524920229455168	2.19919649174734e-32
POU2F2	0.524718827155264	2.34450327838149e-32
SIGLEC8	0.524695212930053	2.36215071011364e-32
DENND3	0.524370283868892	2.61875151319676e-32
SLC43A2	0.523334303639705	3.63551984622641e-32
RASGEF1B	0.523306409375809	3.66771750872156e-32
GZMM	0.523257932842501	3.72434541067288e-32
PTK2B	0.523098335259871	3.91696199295176e-32
JCHAIN	0.522447225352241	4.81029981144391e-32
AGAP2	0.521864843808718	5.77848122549503e-32
PLAC8	0.521742712032123	6.00476328270057e-32
MARCH1	0.521058967826386	7.4432887451821e-32
FLT3	0.520626480062858	8.52414817843171e-32
NUGGC	0.519984848306242	1.04197659452668e-31
C1S	0.51979705538301	1.10496017948038e-31
PIM2	0.519736360998249	1.12611081654446e-31
GIMAP2	0.519333363901405	1.27706899169744e-31
ITGAD	0.519331684091479	1.27773836361913e-31
MLKL	0.518531294657526	1.63957661148951e-31
IGLV1-47	0.518225556418131	1.80310574637372e-31
SQOR	0.51789369081968	1.99890338580434e-31
ODF3B	0.517035489127789	2.60819560998592e-31
IFI35	0.516386296303106	3.18808221818119e-31
DRAM1	0.515982293041372	3.61155545517505e-31
FLI1	0.515923333248147	3.67784122492441e-31
HLA-DPB2	0.515717700432623	3.91858252202259e-31
TRBJ2-2	0.514844120185629	5.12743501114448e-31
ST8SIA4	0.514096874363204	6.4493595207981e-31
HVCN1	0.514061233690474	6.5202123950023e-31
AC145098.1	0.513739865289014	7.19487193710708e-31
ADAM8	0.513649504351413	7.39670532333309e-31
RN7SL138P	0.512634556309478	1.00866956569871e-30
PIK3CG	0.512535400657553	1.03964547489421e-30
APOBEC3D	0.512500225655635	1.05085861947818e-30
P2RX1	0.511801102676854	1.3002672258403e-30
WARS	0.510858033618415	1.7316283277127e-30
HLA-DQB2	0.510818395811069	1.75257143690378e-30
AC116347.1	0.510700455083065	1.81637996530218e-30
ADAM28	0.51035163187834	2.0188586069503e-30
FERMT3	0.510199252619618	2.11416955652572e-30
VAMP5	0.509746496638256	2.42440932866842e-30
LCP2	0.509421154329502	2.67474457668646e-30
OAS1	0.509350350106436	2.73252341025785e-30
GNA15	0.509185128719053	2.87219529720926e-30
C1R	0.508729547483818	3.29496379752142e-30
CEBPA	0.508653482710884	3.37131214101976e-30
IGHM	0.508569406392008	3.45773879147773e-30
NFKBIA	0.508374083943768	3.66707135163325e-30
IL15	0.508035864062398	4.05959971218146e-30
KCNK13	0.506966236962832	5.5953580746677e-30
SYK	0.506374564458089	6.67876598384221e-30
TREM2	0.505735118227276	8.08355635034439e-30
PRKCB	0.505575260373452	8.47815224740808e-30
GMIP	0.505508492262279	8.64854912308814e-30
RSAD2	0.505442041692689	8.82149738499845e-30
UNC13D	0.505187140628383	9.51722536785536e-30
XAF1	0.505146746145012	9.6323508553235e-30
HLA-H	0.50472248251187	1.09278902464015e-29
RELB	0.503634119335446	1.5092964491399e-29
AL645939.1	0.502683940286527	1.99892364760558e-29
SAMD9L	0.502390541061452	2.17970230294703e-29
PARP9	0.50222537317906	2.28848720775699e-29
HLA-K	0.502194037206925	2.30972383133304e-29
TRBV30	0.502107860791159	2.36913627779382e-29
CCND2	0.501966827510606	2.46964520905154e-29
BTN3A3	0.501905795271697	2.51443690793272e-29
GLIPR2	0.501617317627714	2.73726276505208e-29
ITM2A	0.501040887871907	3.24261782328473e-29
AC023794.4	0.500864402429363	3.41503818019839e-29
OAS2	0.500836848797765	3.44276312223526e-29
LPAR5	0.500601844246345	3.68845411445559e-29
AL359183.1	0.500404385062382	3.90823605623527e-29
VCAM1	0.500074379838919	4.30480688115535e-29
TRGV4	0.499609347798934	4.93199849786585e-29
TNFRSF17	0.498405854613933	7.00604722230956e-29
RAB20	0.497441276168256	9.27306226641604e-29
DUSP2	0.496985098923017	1.05844343550644e-28
CD28	0.496784282244682	1.12183318517613e-28
TSPAN32	0.496302388759281	1.28966604332122e-28
TRGV3	0.495165342943233	1.79045870712033e-28
CRYBB1	0.494952933346737	1.90336876955514e-28
TRANK1	0.494731219562785	2.02873395044302e-28
CYSLTR1	0.494708550667606	2.04200280915039e-28
C15orf48	0.494603096220787	2.10486534866901e-28
POU2AF1	0.493992643300516	2.50819375678181e-28
IGHG3	0.493849699988793	2.61316665935048e-28
AL627309.6	0.493826136053148	2.63088335535661e-28
IFITM1	0.493233948822509	3.11726429760247e-28
CCR7	0.493047344938485	3.28820303914474e-28
P2RY14	0.492862524161427	3.46663435956435e-28
STAP1	0.492684228155261	3.64782522936791e-28
VMO1	0.492581233537938	3.75672510780352e-28
FBXO6	0.491893824648233	4.57050645291895e-28
ERFL	0.491459138319681	5.1726491368043e-28
DTX3L	0.491208517518995	5.55478395973566e-28
ALOX5AP	0.490749229595249	6.32888945817723e-28
CD209	0.490660212586652	6.4908150858365e-28
LGMN	0.48995859823605	7.91887918222294e-28
GALM	0.48976131486205	8.37359951480377e-28
NLRP3	0.489577506108055	8.82044087421588e-28
CD68	0.489102234270042	1.00880422808826e-27
DENND2D	0.488960491409197	1.04998067378132e-27
TNFRSF8	0.488582269839521	1.16816152006293e-27
PEAK3	0.488340059305633	1.25065247032754e-27
NAGK	0.488031824387368	1.36399923895647e-27
TRBJ2-2P	0.485945499266038	2.44813831650376e-27
AMPD3	0.485022164315312	3.16738950439209e-27
TLDC2	0.485006014692345	3.18166930001917e-27
IGHG1	0.484850825317415	3.32217471110273e-27
HLA-DQA2	0.483788261061494	4.4633789168574e-27
KIAA1324	0.483614293713135	4.68400392777417e-27
IFI44L	0.483048355644801	5.47896728959088e-27
IGHGP	0.482641530727155	6.1314165107326e-27
IGKV4-1	0.482594782275369	6.21114114671532e-27
TMIGD3	0.482372974198184	6.60359208022255e-27
IGKC	0.481720981089193	7.90465905186952e-27
BASP1	0.481710401306604	7.92773498678176e-27
SLC9A9	0.481267835393989	8.95503495537823e-27
IGLC2	0.480452136902885	1.12046853335079e-26
LILRB5	0.478847994699461	1.73800807899666e-26
TLR2	0.478456071889016	1.93410027248103e-26
ISG15	0.478045581561541	2.16292534679639e-26
TRAFD1	0.477304180546872	2.64597646583911e-26
TRBJ2-4	0.477211196091118	2.71362912558457e-26
CD79A	0.476459904718837	3.3267341190292e-26
IGKV1-5	0.476311483741502	3.46313486231359e-26
CASP10	0.476120772440443	3.64653759503813e-26
TRIM14	0.475861548254103	3.9112959740101e-26
TRAJ1	0.475555369787301	4.24855206813722e-26
PPP1R16B	0.475126124374801	4.77021862266572e-26
LYL1	0.474549851636451	5.57124288714942e-26
RHOF	0.474479333975536	5.67796415479023e-26
CFP	0.474458477477548	5.70991349813255e-26
AL357033.4	0.474374428218135	5.84047523528651e-26
IGLV1-40	0.474312941728873	5.9378515465773e-26
NMI	0.474199710465905	6.12139034257672e-26
CCDC88C	0.473245887015572	7.90718599417734e-26
NEURL3	0.473122929414576	8.17198893263677e-26
ACE	0.473037394100076	8.36134570412642e-26
CCR4	0.472526979151609	9.58480209510783e-26
IGKV3OR2-268	0.472451855521305	9.77920679438601e-26
PLD4	0.47231695151154	1.0138135867865e-25
CD40LG	0.472045216177959	1.09010822475437e-25
SPIB	0.472035272589828	1.09300507867181e-25
GPR35	0.472008711362516	1.10078046265603e-25
IGHV3-23	0.471711583420647	1.19157250020772e-25
CCL7	0.4711757377139	1.37438572038525e-25
TMSB4XP4	0.470838631156508	1.50331535597903e-25
IGKV2-24	0.469542266072295	2.12031329668559e-25
AC133065.3	0.469400112817871	2.20159941763604e-25
BIRC3	0.469007198586347	2.44263072546283e-25
AC004585.1	0.468345476900618	2.9087975883329e-25
C1orf54	0.468286777178904	2.95416329912412e-25
EVL	0.468196676457474	3.02515978397947e-25
SEPTIN6	0.467947814728645	3.23012703853163e-25
TRGV5	0.467933086158404	3.24267863006373e-25
MPP1	0.467186972986203	3.94566261635996e-25
RNF213	0.466866356498944	4.29214465530029e-25
CR1	0.466252590071515	5.0413175873934e-25
EPHB2	0.466028881976732	5.34534030479354e-25
IGKV3-20	0.465920914348186	5.49847807812192e-25
AC136475.3	0.465894198770454	5.53703429344162e-25
IGLV6-57	0.465476765151306	6.17533167886163e-25
IGLV1-44	0.465460389611489	6.2017999900469e-25
CTSC	0.46524956690342	6.55273041611444e-25
JSRP1	0.465243096398705	6.56380559111479e-25
LILRA4	0.465101934601352	6.81007665759355e-25
CMPK2	0.46492281617466	7.13573627258835e-25
FCRL5	0.464810918753028	7.34693366856749e-25
TRPM2	0.464225574557854	8.55645508825991e-25
IGLV2-14	0.464100238635516	8.83994670696505e-25
ICAM2	0.464086068145821	8.87257607679183e-25
ANXA2R	0.463284109810172	1.09265389080427e-24
TAPBPL	0.46293279284882	1.19680586209142e-24
U62317.2	0.462772278433193	1.2475976492873e-24
TMIGD2	0.462556079304678	1.31938759587979e-24
TBXAS1	0.462301221684657	1.40926517311523e-24
IGLC3	0.462143563558472	1.46786320206766e-24
ACRBP	0.462123677340092	1.47542324431131e-24
BTN3A1	0.462010904709791	1.51902819706829e-24
PIPOX	0.461969544869272	1.53533733471295e-24
RASGRP2	0.46195371346146	1.54162566795025e-24
SIDT1	0.461921652231062	1.5544385771043e-24
IGHV1-18	0.461916113341902	1.55666275711545e-24
IGKV1-8	0.461791377745305	1.60759165399817e-24
IGHV3-33	0.461787843448271	1.60905840038944e-24
IGKV3-11	0.461590340735436	1.69315702931595e-24
PRDM8	0.461384857556068	1.78525973750322e-24
SKAP1	0.461168458393523	1.88760366591803e-24
IGKV3D-11	0.461109099823018	1.91667494525892e-24
MMP25	0.460840911139547	2.05362882137464e-24
IGLL5	0.46078293752995	2.08448010896354e-24
CASP17P	0.460711594647341	2.12307455249079e-24
PNOC	0.460635915950459	2.16478567749402e-24
TNNI2	0.460237667986145	2.39797854163323e-24
IGHV6-1	0.46007651627259	2.49923766683999e-24
CFB	0.459993045786646	2.55333372286031e-24
IGHV3-30	0.459242709091817	3.09451792631364e-24
SH2D3C	0.459178806496277	3.14552775392498e-24
FCHO1	0.459172312182711	3.15075802815225e-24
CD300E	0.458538701637264	3.70455563675088e-24
IRF2	0.457999796654141	4.25041015196271e-24
DYSF	0.457681048713766	4.60987118658829e-24
ALDH2	0.457268283767638	5.12025158258479e-24
FAM49A	0.457171274232454	5.24807418574335e-24
PLCB2	0.456962605283309	5.5337923306456e-24
IL7R	0.45655117680694	6.14285488288589e-24
RHOG	0.456504500218584	6.21600043540808e-24
GADD45G	0.456103149403677	6.88147654849521e-24
DAPK2	0.455437446344091	8.14360456144291e-24
IGHV3-21	0.455412927404983	8.19421388757731e-24
LAP3	0.454452682915907	1.04402295511721e-23
HAAO	0.45441540715845	1.05387038451573e-23
IRF7	0.454233747775813	1.10318815213009e-23
LAMP3	0.454144862894363	1.12814209296323e-23
IFIT3	0.454004120466521	1.16879863550202e-23
GCNT1	0.453750673605587	1.24569113004774e-23
TMSB4XP8	0.453535366495443	1.3149186202553e-23
ASGR1	0.453396492933076	1.36157058623786e-23
GLRX	0.45292476843568	1.53256943022934e-23
IGKV1-27	0.452844760387604	1.56360360888907e-23
IGKJ5	0.452521474191935	1.69544374316015e-23
IGHV3-48	0.452161909073185	1.85498893164372e-23
IGHV4-59	0.451986391732244	1.93816233488099e-23
IGLV1-51	0.451612622523464	2.12773928907392e-23
TM6SF1	0.451282546820285	2.31029466784742e-23
PIM1	0.450949865346024	2.50991582674775e-23
STAB1	0.450450599038937	2.84183658292995e-23
IGKV1-16	0.449807633399559	3.33375136758712e-23
CD300LB	0.449455381718566	3.63794252133911e-23
IGHV4-34	0.449362577950632	3.72254140461161e-23
EAF2	0.449362367040571	3.72273586145461e-23
IGLV9-49	0.448743734678728	4.33846065090208e-23
ARHGAP4	0.448559170981418	4.54089175978498e-23
CD70	0.448188709425405	4.97575352981926e-23
IGLV2-11	0.448174962675835	4.99265702716494e-23
IGHV5-51	0.448158805862999	5.01259646028333e-23
IGHV3-73	0.448103050906724	5.08200997241577e-23
IGLV2-23	0.447974318958035	5.2459212484129e-23
TRBV23-1	0.447898971030022	5.34426838982466e-23
HLA-A	0.447813562979555	5.45794717787418e-23
IGHV3-7	0.447627879808801	5.71338854410355e-23
EOMES	0.446794321244789	7.01322893119508e-23
GADD45B	0.446759209509333	7.07395962383152e-23
NUAK2	0.44620057768084	8.11298268448214e-23
IGKV3-15	0.446031434195177	8.45628929104724e-23
MATK	0.445712750173482	9.14250120086273e-23
SLC29A3	0.445078627497064	1.06754013977131e-22
C5AR1	0.444807767265688	1.14050197675277e-22
ATP2A3	0.444784342887089	1.14703818008726e-22
IGHG2	0.444573956050728	1.20742429493654e-22
VOPP1	0.444284927924197	1.29552428846396e-22
IGLV4-69	0.443904808781649	1.42110505013939e-22
ATF5	0.443856357226422	1.43795117823389e-22
IGLV2-8	0.44374243917796	1.47833929492748e-22
TNFRSF4	0.443367584342698	1.61930093634219e-22
AC245884.12	0.442711177286815	1.89876581295189e-22
IGHV4-39	0.441698025110307	2.42604694577565e-22
IGKV1-17	0.441528595467205	2.52733219156203e-22
BST2	0.44113197922098	2.78102518860808e-22
MRC1	0.44104701938491	2.83855124009334e-22
IGLV3-1	0.440591094496628	3.16789436887785e-22
KLRC2	0.440488805539125	3.24680862393224e-22
TGM2	0.440025974429138	3.62879845076263e-22
IGHV3-15	0.439980775719259	3.66839687515295e-22
IGHV3-53	0.439921683563307	3.72081066365595e-22
CLIC2	0.439622902916992	3.99734413605504e-22
IGHV3-74	0.439560856919361	4.05726225565211e-22
IGKV2-30	0.439181562014727	4.44328758117614e-22
HLA-L	0.438832639865818	4.83026811678953e-22
AL645929.1	0.438532463907394	5.18964743521556e-22
THEMIS2	0.438381933476849	5.37966746880105e-22
RILPL2	0.438155638744778	5.67830765988047e-22
IGHV1-3	0.4379743095473	5.92935474199961e-22
IGLC6	0.4379707631568	5.93437221423989e-22
C3	0.437815353958049	6.15840730187108e-22
RSPO3	0.437794529431475	6.18905429929637e-22
NFKB2	0.437667443548442	6.37936993281166e-22
IGLV7-43	0.437544634315681	6.56875977806392e-22
IGHV3-49	0.437530411137226	6.59104909529129e-22
TCIRG1	0.437339979162167	6.89675968068693e-22
GCSAM	0.436741578412304	7.95130640080565e-22
IGLV3-25	0.436089606255927	9.28163398041577e-22
IGLV8-61	0.435444866287302	1.0812406153951e-21
DHX58	0.435276237698916	1.12522367103113e-21
FOLR2	0.434778992794519	1.26544906752758e-21
AIM2	0.434740879544015	1.27688191114704e-21
IGKV1-9	0.43467917808564	1.29560676336589e-21
VAMP8	0.434546214923046	1.33688292249668e-21
FTL	0.434308964835144	1.41377831504225e-21
CCL19	0.434000848999981	1.52018147346608e-21
ARMH1	0.433972002923654	1.5305381705446e-21
CMAHP	0.433561840151124	1.68555003237239e-21
IGHV2-26	0.43312939359885	1.86575074883821e-21
ANO9	0.432713434571605	2.05695144352195e-21
KMO	0.432262826703865	2.28590319923398e-21
IGLJ2	0.432068778883035	2.39207269939933e-21
TTC7A	0.432022445131326	2.41813369969936e-21
AQP9	0.431488423592287	2.73946958824447e-21
MILR1	0.430437677348733	3.49947862810546e-21
MAP3K8	0.429533987214265	4.31679310743582e-21
SCARF1	0.429476188832382	4.37504183473894e-21
IGKV3D-15	0.429200804960672	4.66338459115754e-21
HMOX1	0.428966301058914	4.92363025127387e-21
RBM47	0.428583335060072	5.3797365184015e-21
TLR10	0.427967372772227	6.20215077704489e-21
IGLV2-18	0.427797204949899	6.45041882670039e-21
GAPT	0.427499050684168	6.90924431658249e-21
CD19	0.427465765837899	6.9624202593934e-21
IGHV1-46	0.427196630317065	7.40747056756467e-21
IGHV4-28	0.427186832195247	7.42419126104478e-21
IGLV3-19	0.426952573313156	7.83522187198652e-21
IGLV3-21	0.426737273128077	8.23272108272316e-21
RTN1	0.426471497733222	8.7509033929993e-21
DHRS9	0.426440726582853	8.81293586750519e-21
GPR183	0.426260618854815	9.1848081260319e-21
TNFRSF13B	0.426234256023442	9.24052180076334e-21
IGHV1-58	0.426205659562037	9.3013324926128e-21
KCNMB1	0.42602686773923	9.69057606165769e-21
IGHV2-70	0.425987457066577	9.77851163881025e-21
IGKV1-39	0.425921898909724	9.92653429391037e-21
KLHL6	0.425918854300602	9.93346206013027e-21
IGHJ3P	0.425732330646163	1.03670938868803e-20
TRAJ3	0.425284771168877	1.1485123820697e-20
MAPK13	0.425032759454344	1.21661041058063e-20
GBP3	0.424830598091674	1.274100872515e-20
CXCR4	0.424223805919203	1.46322165884199e-20
TOR4A	0.424038906277605	1.52616449654398e-20
IGHV1-69D	0.423264685623721	1.81998934602788e-20
IGKV1-6	0.422545411873825	2.14255814711297e-20
IGHV4-61	0.422361519669485	2.23368857907406e-20
IGLV5-45	0.42197616187837	2.43722363699095e-20
ELMO1	0.421675116050158	2.60884406312726e-20
OAS3	0.421557932514211	2.67882064205134e-20
PTGES3P1	0.421525768774748	2.69834863401386e-20
IGHV4-31	0.421304569060986	2.8365001414553e-20
TENT5C	0.420759724766333	3.20720665359592e-20
IGLJ1	0.420547817953022	3.36393750084755e-20
EFHD2	0.420406897486956	3.47231794058579e-20
IFIH1	0.420229859189984	3.61336227135937e-20
ACP2	0.419897209925305	3.89381217350713e-20
IGHV3-11	0.419757089852772	4.01826543951173e-20
SLC25A3	-0.419729613734166	4.04312500518066e-20
TMSB4XP1	0.419202862339435	4.5500975219206e-20
NUDT16P1	0.418917823819436	4.85003300724362e-20
IFIT2	0.418581120828398	5.2294949533575e-20
DPYD	0.418121691057856	5.79481934601378e-20
IGHV3-72	0.417948199200947	6.02360709789605e-20
CD101	0.417533349256978	6.60737393949643e-20
PACSIN1	0.417365795399847	6.85864400137038e-20
SP110	0.417140421540067	7.21152121262901e-20
CTLA4	0.417132085040976	7.22491136547483e-20
AL157871.2	0.417085495320679	7.30019623651314e-20
SLC31A2	0.416916269839002	7.58020681730224e-20
IGKV1D-16	0.416909326271602	7.59191922525933e-20
GPR68	0.416739864022788	7.88335913071807e-20
IGHV3OR16-9	0.416646392196929	8.04879796282719e-20
IGHV3-66	0.416624093249998	8.08876804841431e-20
SERPINB9	0.416160305801685	8.96584499976661e-20
IGLV7-46	0.416085889297616	9.11503775316482e-20
WNT10A	0.415989981251241	9.31092842635765e-20
IGHV4-4	0.41576966694009	9.77675524645379e-20
TLR4	0.415567758899896	1.02237789059417e-19
SLC2A6	0.415441329648422	1.05138788761662e-19
CLIC5	0.415388890913084	1.06365678347228e-19
BCL3	0.415254141175459	1.09583407961424e-19
PHF11	0.414011315228069	1.44161182446443e-19
IGHV1OR15-2	0.413902772633115	1.47647716336783e-19
ARID5A	0.413670323571707	1.55396007247496e-19
IGHV3-13	0.413330355679171	1.67454351162259e-19
GHRL	0.413018244883652	1.79333298757417e-19
CHST15	0.412452290707271	2.03027002317764e-19
OXER1	0.412216237460563	2.13797038123257e-19
ACY3	0.411702286644439	2.39229764119115e-19
CLEC2D	0.41168927166071	2.3991104550312e-19
AL157935.2	0.411613705473654	2.43904538465114e-19
HLA-DRB9	0.4115865773635	2.45354102162125e-19
MCUB	0.411390643489741	2.56078520075163e-19
IL18R1	0.410859077050318	2.87553375320797e-19
CAMK1D	0.41073246823506	2.95594599655777e-19
DERL3	0.410642269576022	3.01457972068715e-19
RBP5	0.410576633207672	3.05796505502719e-19
AC142381.1	0.41024059590095	3.28989865425207e-19
SLC1A3	0.410208609570174	3.31285809398201e-19
LIMD2	0.410039303804948	3.43703651166487e-19
IGKV6-21	0.409861983357332	3.5720064966209e-19
IGLV3-9	0.409746455280631	3.66273575803446e-19
IGHA1	0.409486365190878	3.87538152361221e-19
SH2D1B	0.409347120958641	3.99417376477305e-19
IGHV3-64	0.409131806326302	4.1849553900834e-19
ABCG1	0.408630752002185	4.66433477465534e-19
IGHV5-78	0.408276098045132	5.03592281481869e-19
IGHV4-55	0.408169562981776	5.15313058593521e-19
IGLV1-36	0.407960146997823	5.39140734029447e-19
IGKV3D-20	0.407912954620742	5.44658299748938e-19
MAN1A1	0.407789228610958	5.59389179859716e-19
CXCL12	0.407444669305282	6.02510955499387e-19
IGKV3-7	0.407265203629793	6.26250652024898e-19
PAOX	0.40696465126981	6.6808618217673e-19
MS4A14	0.406836675708474	6.86723943679774e-19
CYBA	0.406163989353505	7.93431676622368e-19
HS3ST3B1	0.40483056938443	1.05543142496378e-18
MS4A1	0.404670847283697	1.09203447230116e-18
IGLVI-70	0.402845060038377	1.61035621958279e-18
RARRES1	0.402129881023871	1.8737635911197e-18
MMP25-AS1	0.402129769428974	1.87380783150015e-18
CBFA2T3	0.401702913210176	2.05077459696089e-18
ICAM1	0.401609317208491	2.09172277284662e-18
IFI27	0.401533090943962	2.12566523224775e-18
IGHV2-5	0.401267189982477	2.24836421174303e-18
IGKV2D-29	0.400916990276684	2.42064800382674e-18
IGHV3-71	0.40069060503036	2.53886563884468e-18
PTPRN2	0.400333427154179	2.73702973933974e-18
IRF9	0.400283394610106	2.76597636482967e-18
RGS19	0.400262833077184	2.77795950112829e-18
