# Supplementary material for: Integrative Characterization of the Role of IL27 In Melanoma Using Bioinformatics Analysis
Source: Front Immunol. 2021 Oct 18;12:713001. doi: 10.3389/fimmu.2021.713001 (PMC8558420; doi:10.3389/fimmu.2021.713001)
Supplement: Supplementary file 6 [file DataSheet_2.csv]

	Category	Term	Count	%	PValue	Genes	List Total	Pop Hits	Pop Total	Fold Enrichment	Bonferroni	Benjamini	FDR
1	GOTERM_BP_DIRECT	GO:0006955~immune response	175	17.5350701402806	4.06061017406814e-123	CD86, ADAMDEC1, GPR65, CCL4L2, LST1, IGHV3-23, NCF4, AQP9, LY75, CXCL13, TNF, IGLV2-8, IL18RAP, IGKV1-16, IGKV1-17, TRBC1, TNFSF10, TNFRSF8, IGHV3-7, HLA-DOA, HLA-DOB, B2M, TNFRSF4, TRIM22, CMKLR1, TRGV3, CD96, HLA-H, IGHV3-30, IGHV3-33, HLA-B, HLA-C, HLA-A, HLA-F, LAX1, HLA-E, CD8B, CD8A, IGKV4-1, CD274, IGSF6, C5AR1, IGHV4-59, CFP, IGLV2-11, C3, IGLV1-40, IGLV6-57, IGLV1-47, IGLV2-14, IGLV1-44,…	778	421	16792	8.97178342665584	1.09839505208543e-119	1.09798899106802e-119	1.03139498421331e-119
2	GOTERM_BP_DIRECT	GO:0050776~regulation of immune response	110	11.0220440881764	2.46869944505963e-100	IFITM1, IGHV3-23, TRAC, ICAM2, ICAM3, SLA2, ICAM1, IGLV2-8, IGKV1-16, IGKV1-17, TRBC1, IGHV3-7, B2M, CD96, HLA-H, IGHV3-30, CD300A, IGHV3-33, HLA-B, HLA-C, HLA-A, HLA-F, HLA-E, OSCAR, TYROBP, JAML, CD8B, CD8A, IGKV4-1, CD300E, CD226, CD300C, CARD11, KLRB1, IGHV4-59, CD1D, KIR2DL4, IGLV2-11, C3, KLRK1, IGLV1-40, IGLV6-57, IGLV1-47, IGLV2-14, CD19, IGLV1-44, CD300LB, IGKV3-15, SLAMF7, SLAMF6, CD300…	778	178	16792	13.3381473672049	6.67783199888631e-97	3.33768164972063e-97	3.13524829522574e-97
3	GOTERM_MF_DIRECT	GO:0003823~antigen binding	61	6.1122244488978	5.5686185965133e-54	IGHM, CD40, IGHV3-23, IGHV4-34, IGHV1-46, IGKV3D-11, IGHV4-39, JCHAIN, IGLV2-8, IGHG3, IGHG1, IGHG2, IGKV1-16, IGKV1-17, IGLC3, IGLC2, IGHV3-7, LAG3, HLA-H, IGHV3-30, IGHV3-33, HLA-B, HLA-C, IGKV4-1, CD48, IGKV2-30, IGLV3-19, IGHV2-70, IGHV2-5, IGHV4-59, IGHV3-48, IGLV3-1, LILRA1, LILRA2, IGLV2-11, IGLV3-25, IGLV1-40, IGLV1-47, IGKC, IGLV6-57, IGKV1-39, IGLV2-14, IGLV3-21, IGLV1-44, IGKV3-15, TRD…	762	103	16881	13.1200596284688	4.08179743124425e-51	4.08179743124425e-51	3.86462130598023e-51
4	GOTERM_BP_DIRECT	GO:0006958~complement activation, classical pathway	58	5.81162324649299	2.89335777903312e-50	IGHM, IGHV3-23, IGHV4-34, IGHV1-46, IGKV3D-11, IGHV4-39, IGLV2-8, IGHG3, IGHG1, IGHG2, IGKV1-16, IGKV1-17, IGLC3, IGLC2, IGHV3-7, IGHV3-30, CR1, IGHV3-33, IGKV4-1, SERPING1, IGKV2-30, IGLV3-19, IGHV2-70, C1QB, C1QA, IGHV2-5, C1S, C1R, IGHV4-59, IGHV3-48, IGLV3-1, C2, IGLV2-11, C3, IGLV3-25, IGLV1-40, IGLV1-47, IGKC, IGLV6-57, IGKV1-39, IGLV2-14, IGLV3-21, IGLV1-44, IGKV3-15, TRDC, IGHA1, IGHV3-53…	778	99	16792	12.644906650048	7.82653279228459e-47	2.60787981150185e-47	2.44970958624804e-47
5	GOTERM_CC_DIRECT	GO:0009897~external side of plasma membrane	78	7.81563126252505	3.34143099103981e-49	CD86, IGHM, CXCL9, CD40, TNFRSF13B, CD80, IGHV3-23, FASLG, CD3E, TNF, ICAM1, SPN, IGHG3, ADGRE1, FCGR3A, IGHG1, IGHG2, IGLC3, ITGAX, CTLA4, CCR7, IGLC2, CCR5, B2M, CCR4, CD33, LAG3, FCER1G, FCRL6, CD200R1, IFNG, CD8B, CD8A, CD226, CD48, MS4A1, TLR4, ABCG1, CD274, IL2RG, CD79A, KLRK1, IGKC, CXCR3, CD19, TRDC, IL12RB1, ICOS, IGHA1, SLAMF1, CCR1, CD74, HLA-DRB5, ACE, VCAM1, TNFRSF9, IGLC6, LILRB1, C…	820	213	18224	8.13850910340089	1.15613512289977e-46	1.15613512289977e-46	1.04252646920442e-46
6	GOTERM_CC_DIRECT	GO:0005886~plasma membrane	371	37.1743486973948	1.03067482819718e-48	IFITM1, CLEC10A, IGHV3-23, AQP9, ICAM2, PRF1, ICAM3, IFI30, SLA2, IKZF3, ICAM1, IGLV2-8, GPR174, IGKV1-16, IGKV1-17, TRBC1, TBC1D10C, C3AR1, OXER1, EPHB2, IGHV3-7, B2M, CMKLR1, IL15RA, HLA-H, IGHV3-30, PRKCB, IGHV3-33, KCNK13, HLA-B, HLA-C, HLA-A, HLA-F, SYTL3, HLA-E, BTK, IGKV4-1, CD226, PRKCQ, CFB, CD101, SKAP1, EBI3, FPR1, FPR3, TAPBPL, CD1D, LY9, PIK3R6, PIK3R5, C3, TRPM2, CD79A, OR2I1P, KLRK…	820	4121	18224	2.00078834760684	3.56613490556225e-46	1.78306745278113e-46	1.60785273198761e-46
7	GOTERM_BP_DIRECT	GO:0006956~complement activation	54	5.41082164328657	1.19832228650591e-48	FCN1, IGHV3-23, IGHV4-34, IGHV1-46, IGKV3D-11, IGHV4-39, IGLV2-8, IGHG3, IGHG1, IGHG2, IGKV1-16, IGKV1-17, IGLC3, IGLC2, IGHV3-7, IGHV3-30, IGHV3-33, IGKV4-1, CFB, IGKV2-30, IGLV3-19, IGHV2-70, C1QB, C1QA, IGHV2-5, C1S, C1R, IGHV4-59, IGHV3-48, IGLV3-1, CFP, C2, IGLV2-11, C3, IGLV3-25, IGLV1-40, IGLV1-47, IGKC, IGLV6-57, IGKV1-39, IGLV2-14, IGLV3-21, IGLV1-44, IGKV3-15, IGHV3-53, IGHV3-11, IGKV1-…	778	87	16792	13.3966846910735	3.24146178499849e-45	8.10065865677996e-46	7.60934651931254e-46
8	GOTERM_BP_DIRECT	GO:0045087~innate immune response	106	10.6212424849699	2.49220505470409e-47	CD84, NCF1, CSF1, NCF2, CLEC10A, IGHV3-23, PRDM1, IGHG3, IGHG1, IGHG2, DHX58, B2M, TRIM21, ZNF683, ZBP1, CD180, HLA-B, MATK, CYBB, HLA-C, CYBA, HLA-E, CLEC4A, TYROBP, BTK, TRIM14, SERPING1, CD300E, CLEC4E, CSF1R, GATA3, CD1D, CORO1A, LY9, C2, KLRK1, CLEC7A, CD300LB, NLRP3, TRDC, SLAMF6, CD14, IGHA1, SLAMF1, LYN, APOBEC3D, SIGLEC16, SIGLEC14, APOBEC3G, KLRC2, APOBEC3H, SH2D1A, SH2D1B, LY86, NFKB2,…	778	430	16792	5.32059544449094	6.74141467297456e-44	1.34778449358397e-44	1.26604016778968e-44
9	GOTERM_BP_DIRECT	GO:0006954~inflammatory response	95	9.5190380761523	5.83994916133177e-43	CIITA, CXCL9, CD40, CSF1, GPR68, CCL4L2, ITGB2, LY75, CXCL13, ITGAL, TNF, PIK3CG, MMP25, PSTPIP1, IL18RAP, CCRL2, STAB1, BLNK, C3AR1, TNFRSF8, CCR7, LGALS9, CCR5, CCR4, TNFRSF4, CCR2, HAVCR2, IL10, GBP5, CAMK1D, SYK, IL15, TNFRSF18, NFAM1, CD180, IL18, CYBB, CYBA, TNFRSF1B, HCK, ZAP70, NCR3, AIM2, XCL2, TLR8, TLR10, TLR7, PRKCQ, ADAM8, TLR4, TLR2, CSF1R, CCL3L1, PTGER2, C5AR1, PTAFR, FPR1, CXCR4,…	778	379	16792	5.41012405803393	1.57970624814024e-39	2.63187042204018e-40	2.47224514496378e-40
10	GOTERM_BP_DIRECT	GO:0002250~adaptive immune response	62	6.2124248496994	2.00773066840218e-42	CD86, IGHM, ITK, CD84, TNFRSF13B, CLEC10A, PRDM1, PIK3CG, CTSS, JCHAIN, ADGRE1, SIT1, LAMP3, CTLA4, JAK3, HAVCR2, EOMES, ZNF683, SYK, BTN3A1, PRKCB, THEMIS, IGKV3D-20, TAP2, TAP1, LAX1, HLA-E, LAT2, CLEC4A, ZAP70, IFNG, CD8B, BTK, SKAP1, LILRA6, LILRA1, LILRA2, LILRA4, CD79A, KLRK1, BTLA, PTK2B, SLAMF7, TNFRSF17, FCGR1B, LAIR1, LYN, TRAT1, CRTAM, SH2D1A, SH2D1B, LILRB1, LILRB2, LILRB3, LILRB4, LI…	778	148	16792	9.04175640936566	5.43091145802788e-39	7.75557675337069e-40	7.28519413963075e-40
11	GOTERM_BP_DIRECT	GO:0038096~Fc-gamma receptor signaling pathway involved in phagocytosis	57	5.71142284569138	5.65382703203215e-41	IGHV3-23, IGHV4-34, CD3G, IGHV1-46, IGKV3D-11, IGHV4-39, IGLV2-8, IGHG3, FCGR3A, IGHG1, IGHG2, IGKV1-16, IGKV1-17, IGLC3, IGLC2, IGHV3-7, IGHV3-30, SYK, IGHV3-33, VAV1, FGR, HCK, IGKV4-1, ELMO1, IGKV2-30, IGLV3-19, IGHV2-70, IGHV2-5, WAS, IGHV4-59, IGHV3-48, IGLV3-1, IGLV2-11, IGLV3-25, IGLV1-40, IGLV1-47, IGKC, IGLV6-57, IGKV1-39, IGLV2-14, IGLV3-21, IGLV1-44, IGKV3-15, NCKAP1L, FCGR1A, LYN, IGH…	778	127	16792	9.68710402202296	1.5293602121647e-37	1.91099353682687e-38	1.79509008267021e-38
12	GOTERM_BP_DIRECT	GO:0060333~interferon-gamma-mediated signaling pathway	41	4.10821643286573	4.85388897631863e-35	CIITA, PTAFR, IFI30, ICAM1, OASL, GBP2, FCGR1A, GBP1, TRIM21, FCGR1B, HLA-DQA2, B2M, TRIM22, HLA-DQA1, HLA-DPA1, HLA-H, HLA-DRB5, VCAM1, STAT1, HLA-B, HLA-C, NMI, HLA-A, HLA-F, HLA-E, HCK, IFNG, OAS1, OAS2, IRF1, OAS3, IRF2, IRF7, HLA-DPB1, IRF8, HLA-DRA, IRF5, IRF9, HLA-DQB2, HLA-DRB1, HLA-DQB1	778	71	16792	12.463738730584	1.31297696809419e-31	1.45832397688506e-32	1.36987533331659e-32
13	GOTERM_BP_DIRECT	GO:0006898~receptor-mediated endocytosis	61	6.1122244488978	1.35794438528357e-34	IGHV3-23, IGHV4-34, IGHV1-46, IGKV3D-11, IGHV4-39, ASGR1, ASGR2, JCHAIN, CXCL16, IGLV2-8, IGKV1-16, IGKV1-17, MRC1, STAB1, IGLC3, IGLC2, IGHV3-7, SCARF1, IGHV3-30, IGHV3-33, IGKV4-1, IGKV2-30, IGLV3-19, IGHV2-70, IGHV2-5, IGHV4-59, IGHV3-48, IGLV3-1, IGLV2-11, IGLV3-25, IGLV1-40, IGLV1-47, IGKC, IGLV6-57, IGKV1-39, IGLV2-14, IGLV3-21, IGLV1-44, IGKV3-15, CD14, FCGR1A, IGHA1, APOL1, FCGR1B, MSR1, …	778	186	16792	7.07847527434558	3.67323956219207e-31	3.67188161780678e-32	3.44917873862028e-32
14	GOTERM_BP_DIRECT	GO:0038095~Fc-epsilon receptor signaling pathway	57	5.71142284569138	1.05256110178234e-31	ITK, IGHV3-23, IGHV4-34, IGHV1-46, IGKV3D-11, IGHV4-39, IGLV2-8, IGKV1-16, IGKV1-17, IGLC3, IGLC2, IGHV3-7, IGHV3-30, FCER1G, SYK, IGHV3-33, VAV1, LAT2, BTK, PSME1, IGKV4-1, PSME2, PRKCQ, LCP2, CARD11, IGKV2-30, IGLV3-19, IGHV2-70, IGHV2-5, IGHV4-59, IGHV3-48, IGLV3-1, PSMB10, IGLV2-11, IGLV3-25, IGLV1-40, IGLV1-47, IGKC, IGLV6-57, IGKV1-39, IGLV2-14, IGLV3-21, IGLV1-44, IGKV3-15, LYN, IGHV3-53, …	778	178	16792	6.91158545391525	2.84717778032122e-28	2.58738656292676e-29	2.4304592713883e-29
15	GOTERM_BP_DIRECT	GO:0031295~T cell costimulation	40	4.00801603206413	1.64554615128598e-31	CD86, CD274, CD80, TRAC, CD3G, CD3E, CD3D, TRBV12-3, TNFSF13B, SPN, KLRK1, TRBC1, BTLA, CTLA4, MAP3K8, CCL19, ICOS, HLA-DQA2, HLA-DQA1, HLA-DPA1, LYN, HLA-DRB5, TNFSF14, PDCD1LG2, VAV1, CD4, TMIGD2, CD40LG, CD5, LCK, HLA-DPB1, CD28, HLA-DRA, PTPN6, PDCD1, CD247, CARD11, HLA-DQB2, HLA-DRB1, HLA-DQB1	778	78	16792	11.0684859270978	4.45120233922857e-28	3.70796399423107e-29	3.48307268688866e-29
16	GOTERM_CC_DIRECT	GO:0005887~integral component of plasma membrane	166	16.6332665330661	2.24379221322207e-31	CD84, CSF3R, GPR68, GPR65, AQP9, ICAM2, LY75, ICAM3, TNF, SLC8A1, ICAM1, MILR1, CYSLTR1, SIT1, SLCO2B1, CCRL2, GPR171, TNFSF10, C3AR1, TNFRSF8, EPHB2, TNFRSF4, CMKLR1, CD96, HLA-H, KCNK13, CD180, HLA-B, CYBB, HLA-C, TAP1, HLA-A, CLEC4A, TYROBP, CD8B, CD8A, ADAM8, CD226, CD300C, ABCG1, CSF1R, IGSF6, HVCN1, C5AR1, FPR1, FPR3, CSF2RB, GPR84, CD1D, KIR2DL4, TRPM2, CD79A, KLRK1, CD19, NCKAP1L, ICOS, H…	820	1415	18224	2.60724295440834	7.76352105774837e-29	2.58784035258279e-29	2.33354390175096e-29
17	GOTERM_MF_DIRECT	GO:0004252~serine-type endopeptidase activity	62	6.2124248496994	9.13282525750333e-28	FCN1, IGHV3-23, IGHV4-34, IGHV1-46, IGKV3D-11, IGHV4-39, CTSS, IGLV2-8, IGHG3, IGHG1, IGHG2, IGKV1-16, IGKV1-17, IGLC3, IGLC2, IGHV3-7, CTSC, IGHV3-30, IGHV3-33, IGKV4-1, ADAM8, CFB, IGKV2-30, IGLV3-19, IGHV2-70, C1QB, C1QA, IGHV2-5, C1S, C1R, HTRA4, IGHV4-59, IGHV3-48, IGLV3-1, C2, IGLV2-11, C3, IGLV3-25, IGLV1-40, IGLV1-47, IGKC, IGLV6-57, IGKV1-39, IGLV2-14, IGLV3-21, IGLV1-44, IGKV3-15, IGHV3…	762	255	16881	5.38635170603674	6.69436091374994e-25	3.34718045687497e-25	3.16909036435366e-25
18	KEGG_PATHWAY	hsa05150:Staphylococcus aureus infection	33	3.30661322645291	2.57383935986379e-26	C1QB, C1QA, SELPLG, ITGAM, C1S, C1R, C5AR1, PTAFR, ITGB2, FPR1, FPR3, ITGAL, C2, ICAM1, C3, HLA-DMA, FCGR3A, HLA-DMB, C3AR1, FCGR1A, HLA-DOA, HLA-DOB, HLA-DQA2, HLA-DQA1, HLA-DPA1, IL10, HLA-DRB5, HLA-DPB1, HLA-DRA, HLA-DRB1, CFB, C1QC, HLA-DQB1	404	54	6879	10.4055280528053	5.89409213408808e-24	5.28236007760334e-24	4.31775519386708e-24
19	KEGG_PATHWAY	hsa05330:Allograft rejection	28	2.80561122244489	4.5933565892203e-26	CD86, CD40, CD80, PRF1, FASLG, TNF, HLA-DMA, HLA-DMB, HLA-DOA, HLA-DOB, HLA-DQA2, HLA-DQA1, HLA-DPA1, IL10, HLA-DRB5, HLA-B, HLA-C, GZMB, HLA-A, HLA-F, HLA-E, CD40LG, IFNG, HLA-DPB1, CD28, HLA-DRA, HLA-DRB1, HLA-DQB1	404	37	6879	12.8854696280439	1.05187865893145e-23	5.28236007760334e-24	4.31775519386708e-24
20	KEGG_PATHWAY	hsa04060:Cytokine-cytokine receptor interaction	64	6.4128256513026	2.38039281471313e-25	CXCL9, CD40, CSF3R, CSF1, TNFRSF13B, CCL4L2, FASLG, CXCL13, TNF, TNFSF13B, CXCL16, IL18RAP, TNFSF10, TNFRSF8, CCR8, CCR7, CCR5, CCR4, TNFRSF4, CCR2, IL10, IL15RA, IL15, TNFRSF18, IL18, TNFRSF1B, IFNG, XCL2, LTA, XCL1, LTB, CSF1R, CCL3L1, CXCR4, CSF2RB, CXCR6, IL2RG, CCL8, CCL7, CXCR3, CCL5, CCL4, IL21R, CCL3, CCL2, TNFRSF17, CCL19, IL12RB1, CCR1, XCR1, TNFSF14, CD70, IL10RA, TNFRSF9, CXCL10, CXCL…	404	243	6879	4.48453734262315	5.45109954569307e-23	1.8249678246134e-23	1.49171283055356e-23
21	GOTERM_BP_DIRECT	GO:0050853~B cell receptor signaling pathway	30	3.0060120240481	6.38469978170022e-25	IGHM, IGHV3-23, IGHG3, CD79A, IGHG1, IGHG2, IGKC, CD19, IGLC3, CTLA4, CD38, TRDC, NCKAP1L, IGLC2, IGHA1, LYN, SYK, PRKCB, NFAM1, IGLC6, LAT2, IGLL5, ZAP70, PTPRC, KLHL6, LCK, BTK, PTPN6, MNDA, IGHV3OR16-9	778	54	16792	11.9908597543559	1.72706129094991e-21	1.32801755459364e-22	1.24747211119373e-22
22	KEGG_PATHWAY	hsa04612:Antigen processing and presentation	36	3.60721442885772	9.98288947082032e-24	CIITA, IFI30, TNF, KIR2DL4, CTSS, HLA-DMA, HLA-DMB, HLA-DOA, HLA-DOB, HLA-DQA2, B2M, HLA-DQA1, HLA-DPA1, CD74, HLA-DRB5, KLRC2, HLA-B, TAP2, HLA-C, TAP1, HLA-A, HLA-F, TAPBP, HLA-E, CD4, IFNG, CD8B, CD8A, PSME1, HLA-DPB1, PSME2, HLA-DRA, KLRD1, HLA-DRB1, LGMN, HLA-DQB1	404	76	6879	8.06552892131318	2.28608168881785e-21	5.74016144572168e-22	4.69195805128555e-22
23	KEGG_PATHWAY	hsa05332:Graft-versus-host disease	25	2.50501002004008	3.19556579170711e-23	CD86, CD80, PRF1, FASLG, TNF, HLA-DMA, HLA-DMB, HLA-DOA, HLA-DOB, HLA-DQA2, HLA-DQA1, HLA-DPA1, HLA-DRB5, HLA-B, HLA-C, GZMB, HLA-A, HLA-F, HLA-E, IFNG, HLA-DPB1, CD28, HLA-DRA, HLA-DRB1, HLA-DQB1	404	33	6879	12.8994149414941	7.31784566300929e-21	1.46996026418527e-21	1.20153273768187e-21
24	GOTERM_BP_DIRECT	GO:0042102~positive regulation of T cell proliferation	30	3.0060120240481	3.2996844456506e-23	SASH3, CD274, CD1D, CD3E, AIF1, CORO1A, TNFSF13B, SPN, HLA-DMB, CCL5, NCKAP1L, CCL19, JAK3, HAVCR2, HLA-DPA1, CARMIL2, VCAM1, IL15, LILRB2, PDCD1LG2, CCDC88B, CD4, PTPRC, CD40LG, IFNG, CD6, HLA-DPB1, CD28, PRKCQ, CARD11	778	60	16792	10.7917737789203	8.92564642548488e-20	6.37310481502802e-21	5.98657035139466e-21
25	KEGG_PATHWAY	hsa04514:Cell adhesion molecules (CAMs)	47	4.70941883767535	4.61073383705803e-23	CD86, CD274, CD40, SELPLG, ITGAM, CD80, ITGB2, ICAM2, ICAM3, ITGAL, ICAM1, SPN, HLA-DMA, HLA-DMB, CTLA4, ITGB7, ICOS, TIGIT, HLA-DOA, HLA-DOB, HLA-DQA2, HLA-DQA1, HLA-DPA1, HLA-DRB5, VCAM1, HLA-B, HLA-C, HLA-A, PDCD1LG2, HLA-F, HLA-E, CD2, CD4, PTPRC, CD40LG, SELL, CD6, CD8B, CD8A, HLA-DPB1, CD28, HLA-DRA, CD226, PDCD1, SIGLEC1, HLA-DRB1, HLA-DQB1	404	142	6879	5.63577255612885	1.05585804868629e-20	1.76744797087224e-21	1.44469660227818e-21
26	KEGG_PATHWAY	hsa04940:Type I diabetes mellitus	27	2.70541082164329	2.83637286894872e-22	CD86, CD80, PRF1, FASLG, TNF, HLA-DMA, HLA-DMB, HLA-DOA, HLA-DOB, HLA-DQA2, HLA-DQA1, HLA-DPA1, HLA-DRB5, PTPRN2, HLA-B, HLA-C, GZMB, HLA-A, HLA-F, HLA-E, IFNG, LTA, HLA-DPB1, CD28, HLA-DRA, HLA-DRB1, HLA-DQB1	404	42	6879	10.9460749646393	6.49529386989257e-20	9.31951085511723e-21	7.617687133748e-21
27	GOTERM_BP_DIRECT	GO:0050852~T cell receptor signaling pathway	43	4.30861723446894	4.01698332464356e-22	ITK, TRAC, WAS, PTPN22, CD3G, GATA3, CD3E, CD3D, TRBV12-3, PSMB10, INPP5D, TRBC1, HLA-DQA2, HLA-DQA1, HLA-DPA1, CARMIL2, HLA-DRB5, BTN3A1, TRAT1, THEMIS, FOXP3, PSMB8, PSMB9, NFKBIA, ZAP70, CD4, PTPRC, THEMIS2, IFNG, LCK, PSME1, HLA-DPB1, CD28, PSME2, HLA-DRA, PRKCQ, LCP2, CD247, CARD11, HLA-DQB2, HLA-DRB1, SKAP1, HLA-DQB1	778	148	16792	6.27089557423748	1.08659398931608e-18	7.24128193989079e-20	6.80209176306309e-20
28	GOTERM_BP_DIRECT	GO:0060337~type I interferon signaling pathway	29	2.90581162324649	5.73108966576374e-21	IFITM1, IFI35, SAMHD1, IFIT3, IFIT2, OASL, GBP2, HLA-H, RSAD2, STAT1, HLA-B, HLA-C, ISG15, HLA-A, HLA-F, PSMB8, HLA-E, BST2, OAS1, IFI27, OAS2, IRF1, OAS3, IRF2, IRF7, IRF8, IRF5, XAF1, IRF9	778	64	16792	9.78004498714653	1.55025975458909e-17	9.68554153514072e-19	9.09810484439994e-19
29	KEGG_PATHWAY	hsa04672:Intestinal immune network for IgA production	27	2.70541082164329	1.61000024991981e-20	CD86, CD40, TNFRSF13B, CD80, CXCR4, TNFSF13B, HLA-DMA, HLA-DMB, TNFRSF17, ITGB7, ICOS, HLA-DOA, HLA-DOB, HLA-DQA2, HLA-DQA1, HLA-DPA1, IL10, IL15RA, HLA-DRB5, IL15, CXCL12, CD40LG, HLA-DPB1, CD28, HLA-DRA, HLA-DRB1, HLA-DQB1	404	47	6879	9.78159890457131	3.68690057231637e-18	4.62875071851946e-19	3.78350058731156e-19
30	GOTERM_BP_DIRECT	GO:0070098~chemokine-mediated signaling pathway	29	2.90581162324649	1.71627013146949e-19	CXCL9, CCL3L1, CCL4L2, CXCR4, CXCR6, CXCL13, CCL8, CCL7, CCL5, CXCR3, CCRL2, CCL4, CCL3, PTK2B, CCL2, CCR8, CCL19, CCR5, CCR4, CCR2, CMKLR1, CCR1, XCR1, GPR35, CXCL10, CXCL11, CXCL12, XCL2, XCL1	778	71	16792	8.81581519968138	4.64251070562498e-16	2.72987907970206e-17	2.56430949054853e-17
31	GOTERM_CC_DIRECT	GO:0005576~extracellular region	153	15.3306613226453	1.77988526698996e-19	FCN1, ADAMDEC1, CSF3R, CCL4L2, IGHV3-23, PRF1, CXCL13, IFI30, ACRBP, TNF, CXCL16, IGLV2-8, IGHG3, IL4I1, IGHG1, IGHG2, IGKV1-16, IGKV1-17, TNFSF10, LIPM, EPHB2, IGHV3-7, B2M, IGHV3-30, IGHV3-33, RNASE6, FLT3LG, HLA-C, RNASE2, OSCAR, CD8B, CD8A, IGKV4-1, SERPING1, CFB, CCL3L1, HTRA4, EBI3, IGHV4-59, C1ORF54, CFP, PLA2G7, C2, IGLV2-11, C3, IGLV1-40, IGLV6-57, IGLV1-47, IGLV2-14, IGLV1-44, IGKV3-15,…	820	1610	18224	2.11200727162551	6.15840302378525e-17	1.53960075594631e-17	1.38831050825217e-17
32	GOTERM_BP_DIRECT	GO:0007166~cell surface receptor signaling pathway	54	5.41082164328657	2.93714950864821e-19	IFITM1, SIGLEC9, TNFRSF13B, CD3G, CD3E, CXCL13, CD3D, SIRPB1, ASGR2, SPN, ADGRE1, CYSLTR1, IL18RAP, CASP10, TNFSF10, CD37, CCR5, CD53, LAG3, CLEC4A, DOK2, IFNG, CD8A, EVL, IRF9, CD101, BIRC3, CD274, IGSF6, KLRB1, LILRA1, TSPAN32, ADGRG5, CXCR3, CD19, PTK2B, CCL2, CD14, CCR1, LILRB2, LILRB3, LILRB5, CD2, CXCL10, MARCO, CD4, PTPRC, IL2RA, CD28, CD27, KLRD1, CD247, IL7R, CLEC2D	778	274	16792	4.25369185446494	7.94498942089341e-16	4.41225126188043e-17	4.14464430664803e-17
33	KEGG_PATHWAY	hsa05140:Leishmaniasis	31	3.1062124248497	3.64479250680689e-19	ITGAM, NCF1, NCF2, NCF4, ITGB2, TNF, C3, HLA-DMA, FCGR3A, HLA-DMB, FCGR1A, HLA-DOA, HLA-DOB, HLA-DQA2, HLA-DQA1, HLA-DPA1, IL10, HLA-DRB5, CR1, STAT1, CYBA, MAPK13, NFKBIA, IFNG, HLA-DPB1, HLA-DRA, PTPN6, TLR4, HLA-DRB1, HLA-DQB1, TLR2	404	71	6879	7.43442337191466	8.34657484058778e-17	9.17873985553454e-18	7.50262214278475e-18
34	KEGG_PATHWAY	hsa04380:Osteoclast differentiation	41	4.10821643286573	4.03917658250439e-19	LILRA6, CSF1R, SPI1, CSF1, NCF1, NCF2, NCF4, SIRPG, TREM2, LILRA1, LILRA2, TNF, SIRPB1, PIK3CG, LILRA4, RELB, PIK3R5, LILRA5, FCGR3A, SOCS1, BLNK, FCGR1A, SYK, STAT1, CYBB, LILRB1, CYBA, LILRB2, LILRB3, LILRB4, LILRB5, MAPK13, NFKB2, OSCAR, NFKBIA, TYROBP, IFNG, LCK, BTK, LCP2, IRF9	404	131	6879	5.32913234071499	9.24971437393505e-17	9.17873985553454e-18	7.50262214278475e-18
35	KEGG_PATHWAY	hsa05323:Rheumatoid arthritis	34	3.40681362725451	4.77029527421077e-19	CD86, CCL3L1, CSF1, CD80, ITGB2, TCIRG1, ITGAL, TNF, TNFSF13B, ICAM1, HLA-DMA, HLA-DMB, CCL5, CCL3, CCL2, CTLA4, HLA-DOA, HLA-DOB, HLA-DQA2, HLA-DQA1, HLA-DPA1, HLA-DRB5, IL15, IL18, CXCL12, IFNG, HLA-DPB1, CD28, HLA-DRA, LTB, TLR4, HLA-DRB1, HLA-DQB1, TLR2	404	88	6879	6.57870162016202	1.09239761779427e-16	9.17873985553454e-18	7.50262214278475e-18
36	KEGG_PATHWAY	hsa05320:Autoimmune thyroid disease	27	2.70541082164329	4.78890775071367e-19	CD86, CD40, CD80, PRF1, FASLG, HLA-DMA, HLA-DMB, CTLA4, HLA-DOA, HLA-DOB, HLA-DQA2, HLA-DQA1, HLA-DPA1, IL10, HLA-DRB5, HLA-B, HLA-C, GZMB, HLA-A, HLA-F, HLA-E, CD40LG, HLA-DPB1, CD28, HLA-DRA, HLA-DRB1, HLA-DQB1	404	52	6879	8.84106054836253	1.09665987491343e-16	9.17873985553454e-18	7.50262214278475e-18
37	GOTERM_MF_DIRECT	GO:0004872~receptor activity	47	4.70941883767535	5.8946577546811e-19	CD86, CD40, CSF3R, TNFRSF13B, ITGB2, LY75, TREM2, CSF2RB, CD1D, LILRA2, ICAM1, KLRK1, IL18RAP, CXCR3, MRC1, ITGAX, TNFRSF17, ITGB7, TIGIT, CD33, CMKLR1, SLAMF1, SEMA4D, IL10RA, TNFRSF9, CD180, CRTAM, ANXA2R, LILRB2, LILRB3, LILRB4, CD2, CD4, CD200R1, NCR3, CD5, CD7, TLR8, CD48, TLR7, CD226, CLEC4E, SIGLEC7, TLR4, CD244, IL18R1, TLR2	762	217	16881	4.79823288218005	4.32078413418124e-16	1.44026137806041e-16	1.36363082724956e-16
38	GOTERM_BP_DIRECT	GO:0006935~chemotaxis	35	3.50701402805611	6.84623495722176e-18	CXCL9, C5AR1, PTAFR, FPR1, CXCR4, LSP1, CXCR6, CXCL16, TYMP, SPN, CYSLTR1, CCL8, CCL7, CCL5, CXCR3, CCRL2, CCL3, C3AR1, RAC2, CCL2, CCR8, CCR7, NCKAP1L, LGALS9, CCR5, CCR4, CCR2, CMKLR1, CCR1, XCR1, RNASE2, CXCL10, CXCL11, CXCL12, DOCK2	778	122	16792	6.19200134856083	1.85190655592849e-14	9.7432733285935e-16	9.15233515333856e-16
39	KEGG_PATHWAY	hsa04062:Chemokine signaling pathway	47	4.70941883767535	8.73458898289977e-18	ITK, CXCL9, CCL3L1, NCF1, CCL4L2, WAS, CXCR4, ARRB2, CXCR6, CXCL13, RASGRP2, PIK3CG, CXCL16, PIK3R5, CCL8, GNGT2, CCL7, CCL5, CXCR3, CCL4, CCL3, RAC2, PTK2B, CCL2, CCR8, CCR7, CCL19, CCR5, JAK3, CCR4, CCR2, CCR1, LYN, XCR1, STAT1, VAV1, FGR, NFKBIA, CXCL10, HCK, CXCL11, CXCL12, ELMO1, XCL2, XCL1, DOCK2, PLCB2	404	186	6879	4.3025790482274	2.00022087708405e-15	1.4592865882366e-16	1.19280816777601e-16
40	KEGG_PATHWAY	hsa05416:Viral myocarditis	27	2.70541082164329	8.88261401535324e-18	CD86, CD40, CD80, ITGB2, PRF1, ITGAL, ICAM1, HLA-DMA, HLA-DMB, RAC2, HLA-DOA, HLA-DOB, HLA-DQA2, HLA-DQA1, HLA-DPA1, HLA-DRB5, HLA-B, HLA-C, HLA-A, HLA-F, HLA-E, CD40LG, HLA-DPB1, CD28, HLA-DRA, HLA-DRB1, HLA-DQB1	404	57	6879	8.06552892131318	2.03411860951589e-15	1.4592865882366e-16	1.19280816777601e-16
41	GOTERM_BP_DIRECT	GO:0051607~defense response to virus	40	4.00801603206413	1.31907735423404e-17	CD86, IFITM1, CXCL9, CD40, NLRC5, PRF1, SAMHD1, IFI44L, IFIT3, IFIT2, OASL, DHX58, ITGAX, NLRP3, GBP1, TRIM22, GBP3, APOBEC3D, APOBEC3G, RSAD2, STAT1, APOBEC3H, CARD9, ISG15, LILRB1, UNC13D, BST2, CXCL10, PTPRC, IFNG, OAS1, OAS2, CD8A, IRF1, OAS3, TLR8, IRF5, TLR7, IRF9, APOBEC3A	778	165	16792	5.23237516553712	3.56810424320308e-14	1.78339258292442e-15	1.67522823987723e-15
42	GOTERM_CC_DIRECT	GO:0042613~MHC class II protein complex	17	1.70340681362725	1.36878164384496e-17	CD74, HLA-DRB5, HLA-DRB9, HLA-C, HLA-A, HLA-DMA, HLA-DMB, HLA-DPB1, HLA-DRA, HLA-DOA, HLA-DOB, HLA-DQA2, HLA-DQA1, HLA-DQB2, HLA-DRB1, HLA-DPA1, HLA-DQB1	820	22	18224	17.1733924611973	4.73598448770355e-15	9.4719689754071e-16	8.54119745759253e-16
43	KEGG_PATHWAY	hsa05321:Inflammatory bowel disease (IBD)	28	2.80561122244489	2.41968228702213e-17	NOD2, IL2RG, TNF, HLA-DMA, HLA-DMB, IL18RAP, TBX21, STAT4, IL21R, IL12RB1, HLA-DOA, HLA-DOB, HLA-DQA2, HLA-DQA1, HLA-DPA1, IL10, HLA-DRB5, STAT1, IL18, FOXP3, IFNG, HLA-DPB1, HLA-DRA, TLR4, IL18R1, HLA-DRB1, HLA-DQB1, TLR2	404	64	6879	7.44941212871287	5.54107243728069e-15	3.71017950676727e-16	3.03266846640107e-16
44	KEGG_PATHWAY	hsa05340:Primary immunodeficiency	21	2.10420841683367	8.98250369894071e-17	CIITA, CD40, TNFRSF13B, TAP2, TAP1, IL2RG, CD3E, CD3D, CD79A, ZAP70, CD4, PTPRC, CD40LG, CD8B, LCK, CD8A, CD19, BLNK, BTK, IL7R, ICOS	404	34	6879	10.5168171228888	2.54241072639161e-14	1.29123490672273e-15	1.05544418462553e-15
45	KEGG_PATHWAY	hsa05152:Tuberculosis	44	4.40881763527054	2.21782694297979e-16	CIITA, ITGAM, ITGB2, TCIRG1, LSP1, NOD2, CORO1A, TNF, CTSS, C3, HLA-DMA, FCGR3A, HLA-DMB, CLEC7A, CASP10, MRC1, ITGAX, CD14, FCGR1A, HLA-DOA, HLA-DOB, HLA-DQA2, HLA-DQA1, HLA-DPA1, IL10, CD74, HLA-DRB5, FCER1G, CR1, SYK, STAT1, IL10RA, CARD9, IL18, MAPK13, IFNG, CD209, HLA-DPB1, HLA-DRA, CLEC4E, TLR4, HLA-DRB1, HLA-DQB1, TLR2	404	177	6879	4.23275717402249	5.08482145278322e-14	3.00058939344324e-15	2.45265567811882e-15
46	KEGG_PATHWAY	hsa04145:Phagosome	40	4.00801603206413	6.21395041191769e-16	ITGAM, NCF1, C1R, NCF2, NCF4, ITGB2, TCIRG1, CORO1A, CTSS, C3, HLA-DMA, FCGR3A, HLA-DMB, CLEC7A, MRC1, CD14, FCGR1A, HLA-DOA, HLA-DOB, HLA-DQA2, HLA-DQA1, HLA-DPA1, MSR1, HLA-DRB5, HLA-B, TAP2, HLA-C, TAP1, CYBA, HLA-A, HLA-F, HLA-E, MARCO, CD209, HLA-DPB1, HLA-DRA, TLR4, HLA-DRB1, HLA-DQB1, TLR2	404	150	6879	4.54059405940594	1.52544643583497e-13	7.94004774856149e-15	6.49012598578069e-15
47	GOTERM_BP_DIRECT	GO:0006508~proteolysis	69	6.91382765531062	8.73456726378079e-16	FCN1, ADAMDEC1, IGHV3-23, IGHV4-34, IGKV3D-11, IGHV4-39, CTSS, IGLV2-8, IGHG3, MMP25, IGHG1, IGHG2, IGKV1-16, IGKV1-17, CASP10, IGLC3, FBXO6, IGLC2, IGHV3-7, CTSC, IGHV3-30, IGHV3-33, DPEP2, IGKV4-1, ADAM8, LAP3, CFB, IGKV2-30, IGLV3-19, IGHV2-70, C1QB, C1QA, IGHV2-5, C1S, C1R, HTRA4, FGL2, IGHV4-59, IGHV3-48, IGLV3-1, C2, IGLV2-11, C3, IGLV3-25, ADAM28, IGLV1-40, IGLV1-47, IGKC, IGLV6-57, IGKV1-…	778	500	16792	2.978529562982	2.40252262528884e-12	1.12467951815539e-13	1.05646670714301e-13
48	GOTERM_BP_DIRECT	GO:0007165~signal transduction	117	11.7234468937876	1.17144721599293e-15	CSF3R, LY75, SIT1, RASSF4, TNFSF10, TNFRSF8, HLA-DOA, HLA-DOB, IL15RA, CD300A, SP110, PRKCB, FLT3LG, ARHGAP45, DOK2, TYROBP, VOPP1, CD226, ZNF831, CD300C, CARD11, CSF1R, CD274, SH2D2A, C5AR1, FPR1, DAPP1, FPR3, CSF2RB, GATA3, RASAL3, RASGRP2, RASGRP1, KIR2DL4, C3, KLRK1, INPP5D, TNFRSF17, NLRP3, TRGC2, SLAMF1, LYN, TNFSF14, BCL11B, KLRC2, PILRA, ARHGAP27, ARHGAP25, CXCL10, CXCL11, ARHGAP30, CXCL1…	778	1161	16792	2.17508618799944	3.30346860977215e-12	1.43981512365676e-13	1.35248905846456e-13
49	GOTERM_BP_DIRECT	GO:0006911~phagocytosis, engulfment	19	1.90380761523046	1.72656195785444e-15	IGHM, FCER1G, IGLC6, IGHV3-23, TREM2, AIF1, IGHG3, IGLL5, IGHG1, IGHG2, BIN2, IGKC, IGLC3, ELMO1, TRDC, IGLC2, IGHV3OR16-9, FCGR1A, IGHA1	778	35	16792	11.7167829599706	4.80504525057768e-12	2.02983631914714e-13	1.90672494476099e-13
50	KEGG_PATHWAY	hsa04640:Hematopoietic cell lineage	30	3.0060120240481	3.0173236199001e-15	CSF1R, CSF3R, ITGAM, CSF1, FLT3, CD3G, CD1D, CD3E, CD3D, TNF, CD19, CD38, CD37, CD14, FCGR1A, CD33, HLA-DRB5, CR1, FLT3LG, CD2, CD4, CD8B, CD5, CD8A, IL2RA, CD7, HLA-DRA, IL7R, MS4A1, HLA-DRB1	404	87	6879	5.87145783543872	6.86450896125734e-13	3.65254964514222e-14	2.98556231863799e-14
51	GOTERM_MF_DIRECT	GO:0042605~peptide antigen binding	17	1.70340681362725	4.53252093146692e-15	TRGV3, HLA-DRB5, HLA-B, HLA-C, TAP1, HLA-A, HLA-F, TRBV12-3, TAPBP, HLA-E, CD209, HLA-DPB1, HLA-DRA, HLA-DQA1, HLA-DRB1, HLA-DPA1, HLA-DQB1	762	28	16881	13.4503655793026	3.33655325590598e-12	8.30584460691313e-13	7.86392381609511e-13
52	KEGG_PATHWAY	hsa04650:Natural killer cell mediated cytotoxicity	35	3.50701402805611	5.16434113676804e-15	ITGB2, PRF1, ICAM2, FASLG, ITGAL, TNF, KIR2DL4, PIK3CG, PIK3R5, ICAM1, FCGR3A, KLRK1, TNFSF10, RAC2, PTK2B, FCER1G, SYK, PRKCB, SH2D1A, SH2D1B, GZMB, VAV1, NCR1, ZAP70, NCR3, TYROBP, IFNG, LCK, CD48, PTPN6, LCP2, KLRD1, CD247, HCST, CD244	404	122	6879	4.88486041227073	1.19493304140406e-12	5.93899230728325e-14	4.85448066856196e-14
53	GOTERM_CC_DIRECT	GO:0071556~integral component of lumenal side of endoplasmic reticulum membrane	17	1.70340681362725	9.41068059071304e-15	CD74, HLA-H, HLA-DRB5, HLA-B, HLA-C, HLA-A, HLA-F, TAPBP, HLA-E, HLA-DPB1, HLA-DRA, HLA-DQA2, HLA-DQA1, HLA-DQB2, HLA-DRB1, HLA-DPA1, HLA-DQB1	820	29	18224	13.0280908326325	3.26516591542259e-12	5.38967978309009e-13	4.86005807030089e-13
54	GOTERM_BP_DIRECT	GO:0009615~response to virus	30	3.0060120240481	1.03773811073296e-14	IFITM1, CXCR4, GATA3, TNF, IFIT3, IFIT2, OASL, IFIH1, CCL8, CCL5, TBX21, CCL4, DHX58, CCL19, PIM2, TRIM22, RSAD2, LILRB1, FOXP3, FGR, BST2, CXCL12, IFNG, OAS1, OAS2, OAS3, BCL3, IRF7, XCL1, TLR8	778	110	16792	5.88642206122926	2.79293255189828e-11	1.16918493809247e-12	1.09827283385905e-12
55	GOTERM_CC_DIRECT	GO:0016021~integral component of membrane	333	33.3667334669339	1.09039764397776e-14	IFITM1, SPI1, TRAF3IP3, CLEC10A, LST1, AQP9, ICAM2, PRF1, ICAM3, ICAM1, GPR174, TRBC2, GPR171, TRBC1, TNFSF10, C3AR1, MS4A14, OXER1, VSIG4, SMCO4, EPHB2, CMKLR1, IL15RA, DAPK2, HLA-B, HLA-C, FLT3LG, ACSL5, TIMD4, HLA-A, HLA-F, HLA-E, IFI27, VOPP1, CD226, CD101, IGSF6, FPR1, FPR3, TAPBPL, LY9, HSD11B1, TRPM2, CD79A, OR2I1P, KLRK1, CD19, SLAMF8, CHST15, HMOX1, SLAMF7, SLAMF6, HLA-DQA2, HLA-DQA1, C1…	820	5163	18224	1.43341505931038	3.76454423189898e-12	5.38967978309009e-13	4.86005807030089e-13
56	GOTERM_BP_DIRECT	GO:0019882~antigen processing and presentation	22	2.20440881763527	1.36494152092804e-14	CD74, HLA-H, HLA-DRB5, HLA-DRB9, HLA-B, HLA-C, HLA-A, PSMB8, CTSS, RELB, HLA-E, HLA-DMB, IFNG, CD209, CD8A, HLA-DPB1, HLA-DRA, HLA-DQA2, HLA-DQA1, HLA-DRB1, HLA-DPA1, HLA-DQB1	778	55	16792	8.63341902313625	3.69387853638159e-11	1.47632074903577e-12	1.38678058526289e-12
57	GOTERM_BP_DIRECT	GO:0006968~cellular defense response	23	2.30460921843687	1.92126532139815e-14	ITK, CXCL9, KLRC2, NCF1, TRAT1, NCF2, SH2D1A, C5AR1, PRF1, TCIRG1, LSP1, LILRB2, KIR2DL4, SPN, NCR1, TYROBP, GNLY, CD19, PTK2B, MNDA, CD300C, CCR5, CCR2	778	62	16792	8.00679990048926	5.19545517718711e-11	1.99811593425408e-12	1.87692842936589e-12
58	GOTERM_CC_DIRECT	GO:0042101~T cell receptor complex	14	1.40280561122244	1.93516398430983e-14	SYK, TRAT1, CD3G, CD3E, CD3D, APBB1IP, ZAP70, CD4, CD6, CD8B, CD8A, CD247, CARD11, SKAP1	820	18	18224	17.2856368563686	6.68398669745329e-12	8.36958423214e-13	7.54713953880832e-13
59	GOTERM_CC_DIRECT	GO:0072562~blood microparticle	34	3.40681362725451	3.03858939211602e-14	C1QB, IGHM, C1S, C1R, IGHV3-23, IGKV3D-11, JCHAIN, C3, IGHG3, IGLV3-25, IGHG1, IGHG2, IGLV1-47, IGKC, IGKV1-39, IGKV1-17, IGLV3-21, IGLC3, IGKV3-15, TRDC, IGLC2, APOL1, IGHA1, IGKV1-5, IGLC6, IGHV3-13, IGLL5, IGKV4-1, SERPING1, IGHV3OR16-9, IGKV3-20, CFB, IGKV2-30, C1QC	820	152	18224	4.97124518613607	1.05253583626563e-11	1.16816881074683e-12	1.05337765593355e-12
60	KEGG_PATHWAY	hsa04660:T cell receptor signaling pathway	30	3.0060120240481	1.82179372971354e-13	ITK, CD3G, CD3E, RASGRP1, CD3D, TNF, PIK3CG, PIK3R5, CTLA4, MAP3K8, ICOS, IL10, VAV1, MAPK13, NFKBIA, ZAP70, CD4, PTPRC, CD40LG, IFNG, CD8B, LCK, CD8A, CD28, PTPN6, PRKCQ, LCP2, PDCD1, CD247, CARD11	404	100	6879	5.10816831683168	4.17209600200863e-11	1.99529789444816e-12	1.63093914850545e-12
61	GOTERM_CC_DIRECT	GO:0001772~immunological synapse	17	1.70340681362725	2.4723144730773e-13	CD53, CARMIL2, GZMA, RHOH, GZMB, CD3E, SCIMP, CORO1A, ICAM1, ZAP70, CD6, LCK, CD28, PRKCQ, CD37, CARD11, HAVCR2	820	34	18224	11.1121951219512	8.55473469840717e-11	8.55420807684746e-12	7.71362115600117e-12
62	GOTERM_BP_DIRECT	GO:0002504~antigen processing and presentation of peptide or polysaccharide antigen via MHC class II	13	1.30260521042084	4.43285821670092e-13	HLA-DRB5, HLA-DMA, HLA-DMB, HLA-DPB1, HLA-DRA, HLA-DOA, HLA-DOB, HLA-DQA2, HLA-DQA1, HLA-DQB2, HLA-DRB1, HLA-DPA1, HLA-DQB1	778	17	16792	16.5050657795252	1.19915910534729e-09	4.439425414059e-11	4.1701703223779e-11
63	GOTERM_BP_DIRECT	GO:0032729~positive regulation of interferon-gamma production	19	1.90380761523046	6.47743362287185e-13	SASH3, IL18, HLA-A, CD3E, TNF, KLRK1, BCL3, HLA-DPB1, LTA, IRF8, CD226, SLAMF6, CD14, IL12RB1, TLR4, IL18R1, CCR2, HAVCR2, HLA-DPA1	778	46	16792	8.91494355649938	1.75203962449189e-09	6.25535018437339e-11	5.87595764360518e-11
64	KEGG_PATHWAY	hsa05168:Herpes simplex infection	40	4.00801603206413	6.86790852888658e-13	FASLG, CFP, TNF, IFIH1, C3, HLA-DMA, HLA-DMB, CCL5, CCL2, HLA-DOA, HLA-DOB, HLA-DQA2, HLA-DQA1, HLA-DPA1, CD74, HLA-DRB5, TNFSF14, IL15, STAT1, HLA-B, TAP2, HLA-C, TAP1, HLA-A, PILRA, HLA-F, HLA-E, NFKBIA, IFNG, OAS1, OAS2, OAS3, IRF7, LTA, HLA-DPB1, HLA-DRA, IRF9, HLA-DRB1, HLA-DQB1, TLR2	404	183	6879	3.72179840934913	1.57273527534585e-10	7.18008618929051e-12	5.86894001559399e-12
65	GOTERM_MF_DIRECT	GO:0034987~immunoglobulin receptor binding	15	1.50300601202405	7.42958128457603e-13	IGHM, IGLC6, IGHV3-23, JCHAIN, IGHG3, FGR, IGLL5, IGHG1, IGHG2, IGKC, IGLC3, TRDC, IGLC2, IGHV3OR16-9, IGHA1	762	26	16881	12.780890369473	5.4459059484202e-10	1.08917661631885e-10	1.03122588229915e-10
66	KEGG_PATHWAY	hsa05310:Asthma	17	1.70340681362725	9.82374973408385e-13	IL10, HLA-DRB5, CD40, FCER1G, TNF, HLA-DMA, HLA-DMB, CD40LG, HLA-DPB1, HLA-DRA, HLA-DOA, HLA-DOB, HLA-DQA2, HLA-DQA1, HLA-DRB1, HLA-DPA1, HLA-DQB1	404	30	6879	9.64876237623763	2.2495250107113e-10	9.82374973408385e-12	8.02984760872941e-12
67	GOTERM_BP_DIRECT	GO:0042110~T cell activation	19	1.90380761523046	1.00485489573668e-12	CD86, ITK, TNFSF14, CD80, WAS, NLRC3, CD3G, SLA2, CD3E, FOXP3, PIK3CG, CD2, ZAP70, HSH2D, CD8B, CLEC7A, CD8A, CD7, CD48	778	47	16792	8.7252639063611	2.71815403518616e-09	9.36940564852412e-11	8.80114287990062e-11
68	GOTERM_BP_DIRECT	GO:0071222~cellular response to lipopolysaccharide	28	2.80561122244489	1.13481773848312e-12	CD86, CD40, CD80, GFI1, TNF, CXCL16, ICAM1, KLRK1, MRC1, CCL2, STAP1, NLRP3, CD14, CCR5, B2M, HAVCR2, IL10, CD180, NR1H3, LILRB1, LILRB2, TNFRSF1B, CXCL10, IFNG, IRF8, CMPK2, HAMP, TLR4	778	113	16792	5.348135678049	3.06982328446281e-09	1.02284905495278e-10	9.60812351915706e-11
69	GOTERM_CC_DIRECT	GO:0009986~cell surface	65	6.51302605210421	1.39234844928562e-12	CD86, IGHM, CIITA, CD40, ITGAM, CD80, ITGB2, ITGAL, TNF, ICAM1, SPN, MRC1, ITGAX, CD38, CCR7, ITGB7, CCR5, TNFRSF4, HAVCR2, HLA-DPA1, CD53, HLA-H, FCER1G, CR1, IL15, NFAM1, HLA-B, HLA-C, HLA-A, HLA-F, HLA-E, TYROBP, ITGAD, CD226, ADAM8, VAMP5, TLR4, HCST, TLR2, CSF1R, C5AR1, CXCR4, SLC1A3, CD1D, NOD2, LY9, TSPAN32, HLA-DMA, KLRK1, TIGIT, SLAMF1, CD74, VCAM1, LILRB2, CD2, BST2, PTPRC, CD40LG, CD20…	820	542	18224	2.66528665286653	4.81746420533113e-10	4.37956875866206e-11	3.94920651070104e-11
70	GOTERM_MF_DIRECT	GO:0004888~transmembrane signaling receptor activity	38	3.80761523046092	1.53471382102022e-12	IGSF6, KLRB1, LY75, CD3G, LILRA1, CD3E, CD3D, KIR2DL4, ICAM1, SPN, CD79A, MRC1, TNFRSF8, SCARF1, TRGC2, SLAMF1, LAG3, CD72, SEMA4D, KLRC2, NFAM1, LILRB3, LILRB5, CLEC4A, MARCO, CD4, CD5, CD27, TLR10, TLR7, KLRD1, CD69, CD247, CD300C, SIGLEC8, CLEC2D, TLR4, TLR2	762	214	16881	3.93380675546398	1.12490672332655e-09	1.76446297222304e-10	1.67058295050858e-10
71	KEGG_PATHWAY	hsa04064:NF-kappa B signaling pathway	27	2.70541082164329	1.56010142183379e-12	CD40, CCL4L2, TNF, RELB, TNFSF13B, ICAM1, CCL4, BLNK, CCL19, CD14, LYN, VCAM1, SYK, TNFSF14, NFKB2, NFKBIA, ZAP70, CXCL12, CD40LG, LCK, LTA, BTK, PRKCQ, LTB, TLR4, CARD11, BIRC3	404	87	6879	5.28431205189484	3.57259555272549e-10	1.49509719592405e-11	1.22207944710313e-11
72	GOTERM_MF_DIRECT	GO:0032395~MHC class II receptor activity	12	1.20240480961924	1.68502603077235e-12	HLA-DMA, HLA-DPB1, HLA-DRA, HLA-C, HLA-DOA, HLA-DOB, HLA-DQA2, HLA-DQB2, HLA-DRB1, HLA-DQA1, HLA-DPA1, HLA-DQB1	762	15	16881	17.7228346456693	1.23509436011915e-09	1.76446297222304e-10	1.67058295050858e-10
73	KEGG_PATHWAY	hsa05164:Influenza A	38	3.80761523046092	2.97856009796493e-12	CIITA, FASLG, TNF, PIK3CG, PIK3R5, ICAM1, IFIH1, HLA-DMA, HLA-DMB, CCL5, TNFSF10, CCL2, NLRP3, HLA-DOA, HLA-DOB, HLA-DQA2, HLA-DQA1, HLA-DPA1, HLA-DRB5, RSAD2, PRKCB, STAT1, IL18, MAPK13, NFKBIA, CXCL10, IFNG, OAS1, OAS2, OAS3, IRF7, HLA-DPB1, HLA-DRA, TLR7, TLR4, IRF9, HLA-DRB1, HLA-DQB1	404	174	6879	3.71858996244452	6.82077949676341e-10	2.74027529012773e-11	2.23987719366962e-11
74	GOTERM_BP_DIRECT	GO:0006952~defense response	21	2.10420841683367	1.17925900486691e-11	IL32, CD74, HCP5, CD84, CXCL9, CSF3R, SP140, HLA-B, RNASE6, WAS, TAP1, GATA3, LILRA1, NOD2, LILRB3, LILRA2, LILRB5, CYSLTR1, CXCL12, NLRP3, CD48	778	67	16792	6.76499251812915	3.18988929715047e-08	1.02861817714843e-09	9.66231571729662e-10
75	GOTERM_BP_DIRECT	GO:0050871~positive regulation of B cell activation	14	1.40280561122244	2.40294947400218e-11	IGHM, IGLC6, IGHV3-23, NOD2, IGHG3, IGLL5, IGHG1, IGHG2, IGKC, IGLC3, TRDC, IGLC2, IGHV3OR16-9, IGHA1	778	26	16792	11.6219102234526	6.49996468871095e-08	2.03049230553184e-09	1.90734114498923e-09
76	GOTERM_BP_DIRECT	GO:0007169~transmembrane receptor protein tyrosine kinase signaling pathway	24	2.40480961923848	5.06605260843741e-11	LYN, ITK, CSF1R, SYK, CSF1, TRAT1, FLT3, MATK, PILRA, CD3E, RASGRP4, FGR, HCK, ZAP70, DOK2, CD4, CD8B, LCK, CD8A, CD7, BLNK, BTK, STAP1, LCP2	778	96	16792	5.39588688946015	1.3703657764097e-07	4.15109280400447e-09	3.8993253410397e-09
77	GOTERM_BP_DIRECT	GO:0050729~positive regulation of inflammatory response	21	2.10420841683367	6.72291350408515e-11	PTGER4, CCL3L1, IL15, CCL4L2, IL18, PLA2G7, MAPK13, CCL8, CCL7, CCL5, CCL4, CCL3, XCL2, XCL1, CCL2, TLR10, TLR7, TLR4, CCR2, TGM2, TLR2	778	73	16792	6.20896573581716	1.81854729164321e-07	5.3466935632489e-09	5.02241185305185e-09
78	GOTERM_BP_DIRECT	GO:0030593~neutrophil chemotaxis	20	2.00400801603206	7.81417919334601e-11	CSF3R, FCER1G, SYK, CCL3L1, CCL4L2, ITGB2, C5AR1, PIK3CG, VAV1, CCL8, IFNG, JAML, CCL7, CCL5, CCL4, CCL3, XCL2, XCL1, CCL2, NCKAP1L	778	66	16792	6.5404689569214	2.11373617942101e-07	5.96101467644944e-09	5.59947384548135e-09
79	GOTERM_BP_DIRECT	GO:0006910~phagocytosis, recognition	14	1.40280561122244	7.93626214320192e-11	IGHM, IGLC6, IGHV3-23, IGHG3, IGLL5, IGHG1, IGHG2, IGKC, CLEC7A, IGLC3, TRDC, IGLC2, IGHV3OR16-9, IGHA1	778	28	16792	10.7917737789203	2.14675884624427e-07	5.96101467644944e-09	5.59947384548135e-09
80	GOTERM_MF_DIRECT	GO:0005102~receptor binding	47	4.70941883767535	8.75615698197272e-11	CD86, ITK, SELPLG, ICAM3, FASLG, ARRB2, TNFSF13B, C3, TESPA1, TNFSF10, RSPO3, PTK2B, CCL2, EPHB2, TIGIT, INSL3, JAK3, APOL2, LYN, CD72, SEMA4D, TNFSF14, CD70, CRTAM, HLA-B, MATK, TMC8, PIPOX, FLT3LG, HLA-A, HLA-F, HLA-E, CD2, CXCL10, HCK, ZAP70, NCR3, TYROBP, CXCL12, LTA, BTK, TNFSF8, LTB, HAMP, HCST, SLC27A2, PAOX	762	353	16881	2.94962191340813	6.41826687353131e-08	8.0228288347325e-09	7.59596618186133e-09
81	KEGG_PATHWAY	hsa05145:Toxoplasmosis	28	2.80561122244489	9.30071722033649e-11	CIITA, CD40, TNF, HLA-DMA, SOCS1, HLA-DMB, ALOX5, CCR5, HLA-DOA, HLA-DOB, HLA-DQA2, HLA-DQA1, HLA-DPA1, IL10, HLA-DRB5, STAT1, IL10RA, MAPK13, NFKBIA, CD40LG, IFNG, HLA-DPB1, HLA-DRA, TLR4, HLA-DRB1, BIRC3, HLA-DQB1, TLR2	404	110	6879	4.33420342034203	2.12986388525849e-08	8.2275575410669e-10	6.72513399008946e-10
82	GOTERM_BP_DIRECT	GO:0042742~defense response to bacterium	29	2.90581162324649	1.01721596092074e-10	IGHV3-23, NLRC4, NOD2, CXCL13, CFP, SPN, IGHG3, PLAC8, IGHG1, IGHG2, IGKC, GNLY, STAB1, IGLC3, TRDC, IGLC2, IL10, FCER1G, SYK, IGLC6, ISG15, IGLL5, IFNG, BCL3, IRF8, IGHV3OR16-9, CLEC4E, HAMP, TLR4	778	145	16792	4.31670951156812	2.75156974316459e-07	7.43392421170181e-09	6.98305011010451e-09
83	GOTERM_BP_DIRECT	GO:0033209~tumor necrosis factor-mediated signaling pathway	26	2.60521042084168	1.28522982665596e-10	CD40, TNFRSF13B, FASLG, TNF, PSMB10, TNFSF13B, PTK2B, TNFRSF17, TNFRSF8, TNFRSF4, TNFSF14, CD70, STAT1, TNFRSF18, TNFRSF9, TNFRSF1B, PSMB8, PSMB9, AIM2, CD40LG, LTA, PSME1, PSME2, CD27, LTB, BIRC3	778	118	16792	4.7556969195242	3.47654573573664e-07	9.14542487178346e-09	8.59074673606878e-09
84	GOTERM_MF_DIRECT	GO:0008009~chemokine activity	17	1.70340681362725	2.06605233884888e-10	CXCL9, CCL3L1, CCL4L2, CXCL13, CXCL16, CXCL10, CXCL11, CCL8, CXCL12, CCL7, CCL5, CCL4, CCL3, XCL2, XCL1, CCL2, CCL19	762	49	16881	7.68592318817291	1.51441664986152e-07	1.68268484930692e-08	1.59315591462347e-08
85	GOTERM_BP_DIRECT	GO:0050900~leukocyte migration	26	2.60521042084168	2.732370189056e-10	CD84, SELPLG, ITGAM, C5AR1, ITGB2, SIRPG, FPR1, FPR3, ITGAL, ICAM1, SPN, INPP5D, C3AR1, ITGAX, LYN, CD74, FCER1G, CD2, DOK2, SLC7A7, SELL, JAML, LCK, CD48, PTPN6, CD244	778	122	16792	4.59977243035947	7.39105781133453e-07	1.89444333107883e-08	1.77954366159032e-08
86	GOTERM_BP_DIRECT	GO:0002479~antigen processing and presentation of exogenous peptide antigen via MHC class I, TAP-dependent	19	1.90380761523046	2.83025782931509e-10	HLA-H, NCF1, NCF2, NCF4, HLA-B, CYBB, HLA-C, CYBA, HLA-A, HLA-F, PSMB8, PSMB10, PSMB9, HLA-E, PSME1, PSME2, FCGR1A, FCGR1B, B2M	778	63	16792	6.50932386665034	7.65584563633404e-07	1.913254292617e-08	1.79721372161508e-08
87	GOTERM_BP_DIRECT	GO:0006959~humoral immune response	18	1.80360721442886	4.20812942354652e-10	EBI3, SH2D1A, LY86, TREM2, GATA3, POU2F2, TNF, PSMB10, BST2, IFNG, POU2AF1, GPR183, BLNK, CD28, LTA, CCL2, PDCD1, MS4A1	778	57	16792	6.81585712352862	1.13829835524104e-06	2.68445667629309e-08	2.52164199622206e-08
88	GOTERM_BP_DIRECT	GO:0071346~cellular response to interferon-gamma	18	1.80360721442886	4.20812942354652e-10	GBP5, CIITA, CCL3L1, CCL4L2, AIF1, CCL8, CCL7, CCL5, MRC1, CCL4, CCL3, XCL2, XCL1, CCL2, CCL19, LGALS9, IL12RB1, HLA-DPA1	778	57	16792	6.81585712352862	1.13829835524104e-06	2.68445667629309e-08	2.52164199622206e-08
89	GOTERM_BP_DIRECT	GO:0032496~response to lipopolysaccharide	30	3.0060120240481	4.26892148966726e-10	PTGER4, CXCL9, CD40, PTGER2, C5AR1, PTPN22, CSF2RB, FASLG, CXCL13, IL18BP, TNFRSF8, CCR7, LGALS9, TNFRSF4, CD96, VCAM1, GCH1, IL10RA, TNFRSF18, TNFRSF9, SOD2, NFKB2, CXCL10, CXCL11, CD6, LTA, CD27, TLR4, IDO1, TLR2	778	164	16792	3.94820991911719	1.15474270279137e-06	2.68445667629309e-08	2.52164199622206e-08
90	GOTERM_BP_DIRECT	GO:0070374~positive regulation of ERK1 and ERK2 cascade	31	3.1062124248497	4.66975521509276e-10	CSF1R, CCL3L1, CCL4L2, C5AR1, TREM2, PTPN22, ARRB2, NOD2, RASGRP1, TNF, ICAM1, CCL8, CCL7, GLIPR2, CCL5, CCL4, CCL3, PTK2B, CCL2, CCR7, CCL19, LGALS9, HAVCR2, SLAMF1, CCR1, CD74, SCIMP, GPR183, XCL2, XCL1, TLR4	778	175	16792	3.82337128167462	1.26316811754901e-06	2.86977684127519e-08	2.69572232871264e-08
91	KEGG_PATHWAY	hsa05322:Systemic lupus erythematosus	30	3.0060120240481	4.7882094891783e-10	C1QB, CD86, C1QA, CD40, C1S, C1R, CD80, TNF, C2, C3, HLA-DMA, FCGR3A, HLA-DMB, FCGR1A, HLA-DOA, TRIM21, HLA-DOB, HLA-DQA2, HLA-DQA1, HLA-DPA1, IL10, HLA-DRB5, CD40LG, IFNG, HLA-DPB1, CD28, HLA-DRA, HLA-DRB1, C1QC, HLA-DQB1	404	134	6879	3.81206590808335	1.09649999080474e-07	4.07884512041114e-09	3.33401253320563e-09
92	GOTERM_CC_DIRECT	GO:0012507~ER to Golgi transport vesicle membrane	17	1.70340681362725	5.43276647644906e-10	CD74, HLA-H, HLA-DRB5, HLA-B, HLA-C, HLA-A, HLA-F, HLA-E, HLA-DPB1, HLA-DRA, HLA-DQA2, B2M, HLA-DQA1, HLA-DQB2, HLA-DRB1, HLA-DPA1, HLA-DQB1	820	52	18224	7.2656660412758	1.87973701826216e-07	1.56644766737615e-08	1.41251928387676e-08
93	GOTERM_BP_DIRECT	GO:0031663~lipopolysaccharide-mediated signaling pathway	14	1.40280561122244	6.1977399442271e-10	LYN, PTAFR, IL18, PTPN22, TNF, NFKBIA, HCK, CD6, CCL5, CCL3, CCL2, CD14, TLR4, TLR2	778	32	16792	9.44280205655527	1.67648729199055e-06	3.72415306870891e-08	3.49827987963041e-08
94	GOTERM_MF_DIRECT	GO:0030246~carbohydrate binding	32	3.2064128256513	9.97284421141209e-10	FCN1, SIGLEC9, KLRB1, CLEC12A, CLEC10A, LY75, CLECL1, ASGR1, ASGR2, LGALS2, KLRK1, CLEC7A, FBXO6, LGALS9, CD33, SIGLEC16, SIGLEC14, CD72, KLRC2, SIGLEC11, SIGLEC10, CLEC4A, SELL, CD209, GALM, KLRD1, CD69, SIGLEC1, CLEC4E, SIGLEC8, CLEC2D, SIGLEC7	762	196	16881	3.61690502972843	7.31009173637887e-07	7.31009480696506e-08	6.92115388271999e-08
95	GOTERM_BP_DIRECT	GO:0032689~negative regulation of interferon-gamma production	13	1.30260521042084	1.3594889999186e-09	IL10, CD274, CD96, HLA-DRB5, LILRB1, GATA3, PDCD1LG2, FOXP3, XCL1, LGALS9, TLR4, HLA-DRB1, HAVCR2	778	28	16792	10.0209327947117	3.67741089346563e-06	7.99143099082583e-08	7.50674360824616e-08
96	GOTERM_CC_DIRECT	GO:0016020~membrane	158	15.8316633266533	1.48343653633177e-09	IFITM1, CSF1, LST1, NCF4, SIRPG, ICAM2, PRF1, ICAM3, TNF, SLC8A1, ICAM1, CXCL16, CYSLTR1, SLCO2B1, LAMP3, ARHGDIB, TRBC1, TBC1D10C, B2M, GBP5, CD300A, HLA-B, TAP2, FLT3LG, HLA-C, TAP1, ACSL5, CYBA, HLA-A, HLA-F, LAX1, UNC13D, HLA-E, ARHGAP45, ACAP1, MFNG, ELMO1, PSME2, FTL, CSF1R, AKNA, AGAP2, SLC1A3, RASAL3, RASGRP1, CORO1A, RASGRP4, PIK3R6, KIR2DL4, PIK3R5, HSD11B1, RNF213, FUT7, HMOX1, NCKAP1L…	820	2200	18224	1.59611529933481	5.13268892388119e-07	3.9482233966984e-08	3.56024768719625e-08
97	GOTERM_BP_DIRECT	GO:0032760~positive regulation of tumor necrosis factor production	16	1.60320641282565	1.57009481803129e-09	SASH3, FCER1G, CARD9, PTAFR, CYBA, NOD2, RASGRP1, HLA-E, CD2, IFNG, CCL3, CCL2, CD14, CCL19, TLR4, TLR2	778	47	16792	7.34759065798829	4.24709750479479e-06	9.03305614458853e-08	8.48519327191378e-08
98	KEGG_PATHWAY	hsa05166:HTLV-I infection	42	4.20841683366733	1.74273439477946e-09	CD40, SPI1, ITGB2, CD3G, CD3E, ITGAL, IL2RG, CD3D, TNF, PIK3CG, RELB, PIK3R5, ICAM1, HLA-DMA, HLA-DMB, CCND2, HLA-DOA, JAK3, HLA-DOB, HLA-DQA2, HLA-DQA1, HLA-DPA1, IL15RA, WNT10A, HLA-DRB5, VCAM1, IL15, HLA-B, HLA-C, HLA-A, HLA-F, NFKB2, HLA-E, NFKBIA, LCK, IL2RA, IL2RB, LTA, HLA-DPB1, HLA-DRA, HLA-DRB1, HLA-DQB1	404	254	6879	2.81552584392298	3.990860986125e-07	1.43153182428313e-08	1.17012166506621e-08
99	KEGG_PATHWAY	hsa05162:Measles	29	2.90581162324649	1.88164435234635e-09	CD3G, FASLG, CD3E, IL2RG, CD3D, PIK3CG, PIK3R5, IFIH1, CCND2, TNFSF10, JAK3, SLAMF1, STAT1, SH2D1A, NFKBIA, IFNG, OAS1, OAS2, CD209, OAS3, IL2RA, IL2RB, IRF7, CD28, TLR7, PRKCQ, TLR4, IRF9, TLR2	404	133	6879	3.71270378917591	4.30896474168385e-07	1.49233862427469e-08	1.21982461462453e-08
100	GOTERM_CC_DIRECT	GO:0042571~immunoglobulin complex, circulating	11	1.10220440881764	2.03323960207059e-09	IGHG3, IGLL5, IGHG1, IGHG2, IGKC, IGLC6, IGHV3-23, IGLC3, TRDC, IGLC2, IGHV3OR16-9	820	19	18224	12.8667522464698	7.03500646848099e-07	5.02500644511731e-08	4.53121968461445e-08
101	GOTERM_BP_DIRECT	GO:0060326~cell chemotaxis	18	1.80360721442886	3.97307206307957e-09	CXCL9, VCAM1, CCL4L2, C5AR1, RHOG, FPR1, FPR3, ARRB2, CXCL10, CCL8, CXCL12, BIN2, CCL5, CCL3, C3AR1, CCL2, PRKCQ, CCL19	778	65	16792	5.97698240063279	1.07471022838812e-05	2.23816392886816e-07	2.10241730004627e-07
102	KEGG_PATHWAY	hsa05142:Chagas disease (American trypanosomiasis)	25	2.50501002004008	4.05845510386126e-09	C1QB, C1QA, CCL3L1, CD3G, FASLG, CD3E, CD3D, TNF, PIK3CG, PIK3R5, C3, GNA15, CCL5, CCL3, CCL2, IL10, ACE, MAPK13, NFKBIA, IFNG, CD247, PLCB2, TLR4, C1QC, TLR2	404	104	6879	4.09308358720487	9.29385794212756e-07	3.11148224629363e-08	2.54329853175305e-08
103	GOTERM_BP_DIRECT	GO:0042130~negative regulation of T cell proliferation	14	1.40280561122244	5.12564312460279e-09	IL10, PLA2G2D, HLA-DRB5, LILRB1, LILRB2, FOXP3, SPN, IL2RA, CTLA4, PTPN6, VSIG4, HLA-DRB1, IDO1, HAVCR2	778	37	16792	8.16674772458834	1.38647685912208e-05	2.78416450074856e-07	2.61530245262623e-07
104	GOTERM_BP_DIRECT	GO:0032753~positive regulation of interleukin-4 production	11	1.10220440881764	5.14823317446109e-09	SASH3, CD40LG, CD28, NLRP3, PRKCQ, GATA3, LGALS9, CD3E, FOXP3, HAVCR2, HLA-E	778	20	16792	11.8709511568123	1.39258738032222e-05	2.78416450074856e-07	2.61530245262623e-07
105	KEGG_PATHWAY	hsa05169:Epstein-Barr virus infection	27	2.70541082164329	5.5260295381978e-09	CD40, ITGAL, PIK3CG, RELB, PIK3R5, ICAM1, SPN, CD19, JAK3, HLA-DQA2, HLA-DQA1, HLA-DPA1, LYN, HLA-DRB5, SYK, HLA-B, HLA-C, HLA-A, HLA-F, MAPK13, NFKB2, HLA-E, NFKBIA, HLA-DPB1, HLA-DRA, HLA-DRB1, HLA-DQB1	404	122	6879	3.768320889466	1.26545996348426e-06	4.09995739930804e-08	3.35126952639092e-08
106	KEGG_PATHWAY	hsa04620:Toll-like receptor signaling pathway	25	2.50501002004008	6.09626170967097e-09	CD86, CXCL9, CD40, CCL3L1, CCL4L2, CD80, TNF, PIK3CG, PIK3R5, CCL5, CCL4, CCL3, MAP3K8, CD14, STAT1, MAPK13, NFKBIA, CXCL10, CXCL11, IRF7, TLR8, IRF5, TLR7, TLR4, TLR2	404	106	6879	4.01585559499346	1.3960429631199e-06	4.38168810382601e-08	3.58155375443169e-08
107	GOTERM_BP_DIRECT	GO:0007204~positive regulation of cytosolic calcium ion concentration	25	2.50501002004008	1.05330616261408e-08	PTGER4, PTGER2, C5AR1, FPR1, CXCR4, FPR3, CXCL13, PIK3CG, GNA15, CYSLTR1, CXCR3, C3AR1, PTK2B, CCR8, CD38, CCR7, CCR5, CCR4, S1PR4, CCR2, CCR1, CD52, XCR1, GPR35, GHRL	778	134	16792	4.02678126079116	2.84915260088114e-05	5.58458796805584e-07	5.24587775105837e-07
108	GOTERM_BP_DIRECT	GO:0002407~dendritic cell chemotaxis	10	1.00200400801603	1.61610560857264e-08	CCR1, TRPM2, CCL5, GPR183, CXCR4, CCR7, CCL19, CCR5, PIK3CG, CCR2	778	17	16792	12.6962044457886	4.37147014502592e-05	8.40374916457775e-07	7.89405431879714e-07
109	GOTERM_MF_DIRECT	GO:0042288~MHC class I protein binding	10	1.00200400801603	4.51082473567736e-08	KLRK1, CD8B, CD8A, TAP1, LILRB1, LILRB2, PILRA, CD244, TAPBP, HLA-E	762	19	16881	11.6597596353087	3.30637994409022e-05	3.005849573865e-06	2.84592033323644e-06
110	GOTERM_BP_DIRECT	GO:0002474~antigen processing and presentation of peptide antigen via MHC class I	12	1.20240480961924	4.72715930056711e-08	HLA-H, ACE, HLA-B, TAP2, HLA-C, TAP1, HLA-A, HLA-F, B2M, TAPBP, HLA-E, HLA-DQB1	778	30	16792	8.63341902313625	0.000127861487038472	2.41174316013839e-06	2.26546879687556e-06
111	GOTERM_BP_DIRECT	GO:0042832~defense response to protozoan	10	1.00200400801603	5.64738467014565e-08	IL10, CCDC88B, BATF2, CD40, IFNG, CLEC7A, BCL3, IRF8, TSPAN32, BATF	778	19	16792	11.3597618725477	0.000152750092180964	2.82787558297664e-06	2.65636241892036e-06
112	KEGG_PATHWAY	hsa05144:Malaria	16	1.60320641282565	6.36175512878082e-08	IL10, CD40, CR1, VCAM1, KLRB1, ITGB2, IL18, ITGAL, TNF, ICAM1, KLRK1, CD40LG, IFNG, CCL2, TLR4, TLR2	404	49	6879	5.55991109315013	1.45683136009156e-05	4.43395054430179e-07	3.62427261882059e-07
113	GOTERM_CC_DIRECT	GO:0042612~MHC class I protein complex	8	0.801603206412826	1.0169127248588e-07	HLA-H, HLA-B, HLA-C, HLA-A, HLA-F, B2M, HLA-E, HLA-DQB1	820	11	18224	16.1631929046563	3.5184563087487e-05	2.34567868534097e-06	2.11517846770631e-06
114	GOTERM_BP_DIRECT	GO:1902715~positive regulation of interferon-gamma secretion	7	0.701402805611222	2.48989277283718e-07	CD2, CARMIL2, PTPN22, LGALS9, RASGRP1, CD244, SLAMF1	778	8	16792	18.8856041131105	0.000673289317922765	1.20226251031281e-05	1.12934422196543e-05
115	GOTERM_BP_DIRECT	GO:0010818~T cell chemotaxis	7	0.701402805611222	2.48989277283718e-07	CXCL10, CXCL11, CXCR3, GPR183, CCL3, PIK3CG, CXCL16	778	8	16792	18.8856041131105	0.000673289317922765	1.20226251031281e-05	1.12934422196543e-05
116	GOTERM_BP_DIRECT	GO:0007267~cell-cell signaling	33	3.30661322645291	2.63163696451099e-07	CD86, C1QA, CXCL9, CD80, ITGB2, SIRPG, FASLG, CXCL13, TSPAN32, CCL8, CCL7, CCL5, CCL4, STAB1, CCL3, TNFSF10, CCR5, INSL3, CD33, IL10, CCR1, CD70, IL15, SH2D1A, IL18, LILRB2, BST2, CXCL10, CXCL11, LTA, XCL1, TNFSF8, LTB	778	254	16792	2.80416169058559	0.00071160458198416	1.24440269998675e-05	1.16892857173312e-05
117	GOTERM_BP_DIRECT	GO:0090023~positive regulation of neutrophil chemotaxis	10	1.00200400801603	2.68194664609753e-07	CD74, CAMK1D, DAPK2, C5AR1, RAC2, C3AR1, XCL1, CCR7, NCKAP1L, CCL19	778	22	16792	9.8107034353821	0.000725203577676137	1.24440269998675e-05	1.16892857173312e-05
118	GOTERM_BP_DIRECT	GO:0002548~monocyte chemotaxis	13	1.30260521042084	2.71522778473441e-07	CCL3L1, CCL4L2, PTPRO, CCL8, CCL7, CCL5, CCL4, CCL3, XCL2, XCL1, CCL2, CCL19, FOLR2	778	42	16792	6.68062186314114	0.000734199559017767	1.24440269998675e-05	1.16892857173312e-05
119	GOTERM_MF_DIRECT	GO:0004950~chemokine receptor activity	9	0.901803607214429	2.78265105903563e-07	CCR1, XCR1, CXCR3, CCRL2, CCR8, CCR5, CCR4, CCR2, CMKLR1	762	17	16881	11.7283464566929	0.000203947550915573	1.69114355718755e-05	1.60116456846952e-05
120	GOTERM_BP_DIRECT	GO:0007155~cell adhesion	48	4.80961923847695	2.86083016441136e-07	SELPLG, CSF3R, ITGAM, SIGLEC9, ITGB2, SIRPG, ICAM2, ICAM3, HAPLN3, ITGAL, ICAM1, ADGRE1, PSTPIP1, CXCR3, CCL4, STAB1, ITGAX, CCL2, CCR8, SLAMF7, ITGB7, SCARF1, CD33, SLAMF1, CCR1, IL32, SIGLEC16, CD96, SIGLEC14, CD72, VCAM1, SEMA4D, CD300A, SIGLEC11, SIGLEC10, CD2, CLEC4A, HCK, CD4, CXCL12, THEMIS2, SELL, ITGAD, PARVG, CASS4, CD226, SIGLEC8, SIGLEC7	778	459	16792	2.25710301258464	0.000773555321718855	1.28928079409472e-05	1.21108476960081e-05
121	GOTERM_MF_DIRECT	GO:0005164~tumor necrosis factor receptor binding	11	1.10220440881764	2.99929962393426e-07	CD40LG, TNFSF14, STAT1, CD70, LTA, TNFSF10, TNFSF8, FASLG, LTB, TNF, TNFSF13B	762	29	16881	8.40306815096389	0.000219824530471202	1.69114355718755e-05	1.60116456846952e-05
122	GOTERM_MF_DIRECT	GO:0015026~coreceptor activity	11	1.10220440881764	4.31798628971654e-07	CD86, CD4, TMIGD2, CD8B, CD8A, CD80, CD28, CCR8, CXCR4, CXCR6, CCR5	762	30	16881	8.12296587926509	0.000316458379844731	2.26077425025873e-05	2.14048748933091e-05
123	GOTERM_BP_DIRECT	GO:0030217~T cell differentiation	11	1.10220440881764	5.4880047233526e-07	ZAP70, CD4, PTPRC, LCK, TBX21, RHOH, PTPN22, IL7R, CD3D, VAV1, GPR18	778	30	16792	7.91396743787489	0.0014834043513714	2.4327155363845e-05	2.2851691798878e-05
124	GOTERM_BP_DIRECT	GO:0007229~integrin-mediated signaling pathway	19	1.90380761523046	5.7279982914894e-07	ADAMDEC1, ITGAM, FCER1G, SYK, ITGB2, PLEK, ITGAL, PRAM1, VAV1, TSPAN32, FGR, HCK, TYROBP, ITGAD, ITGAX, PTK2B, ADAM8, ITGB7, FERMT3	778	99	16792	4.14229700605022	0.00154822424391177	2.49814635164312e-05	2.3466315581263e-05
125	GOTERM_BP_DIRECT	GO:0045954~positive regulation of natural killer cell mediated cytotoxicity	9	0.901803607214429	5.86756554300739e-07	NCR3, LAG3, KLRK1, SH2D1A, CRTAM, SLAMF6, CD226, RASGRP1, VAV1	778	18	16792	10.7917737789203	0.00158591804593577	2.51839638544317e-05	2.36565340940298e-05
126	GOTERM_BP_DIRECT	GO:0097190~apoptotic signaling pathway	16	1.60320641282565	6.7682732840298e-07	CD40, RIPK3, FASLG, CD3E, TNFRSF1B, SPN, IFI27, CASP10, CD5, CD28, BTK, TNFRSF8, CD38, CD14, TLR4, TNFRSF4	778	71	16792	4.86389804120352	0.00182914361695952	2.85959546250259e-05	2.68615845959933e-05
127	GOTERM_BP_DIRECT	GO:0046641~positive regulation of alpha-beta T cell proliferation	7	0.701402805611222	7.17607418081271e-07	ZAP70, SYK, CD80, EBI3, CD28, CD3E, CCR2	778	9	16792	16.7872036560983	0.00193924599028794	2.94001584619963e-05	2.7617012756461e-05
128	GOTERM_BP_DIRECT	GO:0002480~antigen processing and presentation of exogenous peptide antigen via MHC class I, TAP-independent	7	0.701402805611222	7.17607418081271e-07	HLA-H, HLA-B, HLA-C, HLA-A, HLA-F, B2M, HLA-E	778	9	16792	16.7872036560983	0.00193924599028794	2.94001584619963e-05	2.7617012756461e-05
129	KEGG_PATHWAY	hsa04668:TNF signaling pathway	22	2.20440881763527	7.26903196855957e-07	VCAM1, MLKL, RIPK3, CSF1, IL15, NOD2, TNFRSF1B, TNF, PIK3CG, MAPK13, PIK3R5, ICAM1, NFKBIA, CXCL10, CASP10, CCL5, BCL3, LTA, CCL2, MAP3K8, IL18R1, BIRC3	404	107	6879	3.50092532617748	0.00016644703873514	4.91728633167265e-06	4.01934708849764e-06
130	GOTERM_BP_DIRECT	GO:0051092~positive regulation of NF-kappaB transcription factor activity	22	2.20440881763527	7.83774175400091e-07	CD40, RIPK3, PRKCB, ITGB2, NLRC4, NOD2, TNF, NFKB2, ICAM1, NFKBIA, AIM2, CD40LG, BTK, TRIM14, NLRP3, ADAM8, PRKCQ, LGALS9, TLR4, TRIM22, CARD11, TLR2	778	133	16792	3.57021087422927	0.0021178641297096	3.16317219445052e-05	2.97132299330781e-05
131	GOTERM_BP_DIRECT	GO:0006915~apoptotic process	54	5.41082164328657	8.99891559809193e-07	TNFAIP8, NCF1, GPR65, ITGB2, PRF1, FASLG, CASP10, RASSF5, TNFSF10, PIM1, TRIM69, MAP3K8, PIM2, CTSC, PRKCB, DAPK2, SERPINB9, AIM2, IFNG, IRF1, MZB1, LTA, ELMO1, TLR2, BIRC3, C5AR1, CXCR4, NLRC4, DRAM1, NUAK2, CXCR3, INPP5D, PTK2B, NLRP3, CD14, GADD45B, TNFSF14, STAT1, TNFRSF9, GZMA, EAF2, LY86, GZMB, GADD45G, GZMH, CD2, NFKBIA, GZMM, P2RX1, IL2RA, PTPN6, TNFSF8, PDCD1, XAF1	778	567	16792	2.05557595788958	0.00243124748333368	3.57839232018244e-05	3.36135964987551e-05
132	GOTERM_BP_DIRECT	GO:0019886~antigen processing and presentation of exogenous peptide antigen via MHC class II	18	1.80360721442886	9.27637948934673e-07	CD74, HLA-DRB5, FCER1G, IFI30, CTSS, HLA-DMA, HLA-DMB, HLA-DPB1, HLA-DRA, HLA-DOA, HLA-DOB, HLA-DQA2, HLA-DQA1, HLA-DQB2, HLA-DRB1, HLA-DPA1, LGMN, HLA-DQB1	778	92	16792	4.22286800044708	0.00250611624975394	3.63526523756428e-05	3.41478317433923e-05
133	GOTERM_BP_DIRECT	GO:0032735~positive regulation of interleukin-12 production	10	1.00200400801603	9.71645468038492e-07	CD40, CD40LG, IFNG, IRF8, CCR7, IRF5, CCL19, TLR4, IDO1, TLR2	778	25	16792	8.63341902313625	0.00262485130570345	3.75332763653726e-05	3.52568498402539e-05
134	KEGG_PATHWAY	hsa05133:Pertussis	18	1.80360721442886	1.02766847525775e-06	IL10, C1QB, C1QA, ITGAM, C1S, C1R, ITGB2, TNF, MAPK13, C2, C3, IRF1, IRF8, SERPING1, NLRP3, CD14, TLR4, C1QC	404	75	6879	4.08653465346535	0.000235308512354315	6.75324998026521e-06	5.52004780995591e-06
135	GOTERM_CC_DIRECT	GO:0030666~endocytic vesicle membrane	15	1.50300601202405	1.07596920191281e-06	MSR1, CD74, CD163, HLA-DRB5, MARCO, STAB1, HLA-DPB1, HLA-DRA, SCARF1, HLA-DQA2, HLA-DQA1, HLA-DQB2, HLA-DRB1, HLA-DPA1, HLA-DQB1	820	66	18224	5.0509977827051	0.000372216254497015	2.32678339913646e-05	2.09813994372998e-05
136	GOTERM_BP_DIRECT	GO:0030889~negative regulation of B cell proliferation	8	0.801603206412826	1.14088410259009e-06	IL10, LYN, TNFRSF13B, CD300A, INPP5D, CTLA4, MNDA, PRDM1	778	14	16792	12.3334557473375	0.00308133616713369	4.34500086394875e-05	4.08147270504061e-05
137	GOTERM_CC_DIRECT	GO:0005615~extracellular space	99	9.91983967935872	1.26016155749864e-06	CSF1, CCL4L2, IGHV3-23, CXCL13, TNF, ICAM1, CXCL16, IGHG3, IGHG1, IGHG2, TNFSF10, LGALS9, B2M, IL15RA, IGHV3-30, FLT3LG, MFNG, SERPING1, CFB, CCL3L1, EBI3, CFP, C2, C3, HMOX1, CD14, IGHA1, HLA-DRB5, WNT10A, ACE, VCAM1, TNFSF14, TNFRSF9, IGHV3-13, LY86, LYZ, CXCL10, CXCL11, CXCL12, TNFSF8, HAMP, IGKV3-20, IGHM, CXCL9, CD40, ITGAM, SERPINA1, TNFAIP2, SECTM1, FASLG, CTSW, HAPLN3, CTSS, IL18BP, TNFSF…	820	1347	18224	1.63341843663425	0.000435921132398875	2.48693788307042e-05	2.24255670380917e-05
138	GOTERM_CC_DIRECT	GO:0030669~clathrin-coated endocytic vesicle membrane	12	1.20240480961924	1.29378271373606e-06	CD74, HLA-DRB5, HLA-DPB1, HLA-DRA, FCGR1A, FCGR1B, HLA-DQA2, HLA-DQB2, HLA-DRB1, HLA-DQA1, HLA-DPA1, HLA-DQB1	820	41	18224	6.5046995835812	0.000447548928621422	2.48693788307042e-05	2.24255670380917e-05
139	GOTERM_BP_DIRECT	GO:0002223~stimulatory C-type lectin receptor signaling pathway	19	1.90380761523046	1.40644986182323e-06	LYN, FCER1G, SYK, CARD9, ICAM2, ICAM3, PSMB8, PSMB10, PSMB9, RELB, CLEC4A, NFKBIA, KLRK1, CLEC7A, CD209, PSME1, PSME2, CLEC4E, CARD11	778	105	16792	3.90559431999021	0.00379722180212216	5.28200059218057e-05	4.96164256809861e-05
140	KEGG_PATHWAY	hsa04662:B cell receptor signaling pathway	17	1.70340681362725	1.549828092962e-06	LYN, CD72, SYK, DAPP1, PIK3CG, VAV1, PIK3R5, NFKBIA, CD79A, CD19, INPP5D, BLNK, BTK, RAC2, PTPN6, PIK3AP1, CARD11	404	69	6879	4.19511407662505	0.000354847934890046	9.90167948281276e-06	8.09354670769043e-06
141	GOTERM_BP_DIRECT	GO:0050850~positive regulation of calcium-mediated signaling	9	0.901803607214429	1.55504948858072e-06	ZAP70, CD4, SYK, TRAT1, CD8A, CCL4, CCL3, TREM2, CD3E	778	20	16792	9.71259640102828	0.00419757757738559	5.76007372208528e-05	5.41072013834934e-05
142	GOTERM_CC_DIRECT	GO:0030670~phagocytic vesicle membrane	14	1.40280561122244	1.64816490977169e-06	HLA-H, HLA-B, CYBB, HLA-C, CYBA, HLA-A, TCIRG1, HLA-F, CORO1A, HLA-E, RAB20, RAC2, B2M, TLR2	820	59	18224	5.27358412567177	0.000570102958245111	3.00139504621582e-05	2.70646027288826e-05
143	GOTERM_BP_DIRECT	GO:0071407~cellular response to organic cyclic compound	14	1.40280561122244	2.26584969977011e-06	MSR1, P2RY13, CEBPA, RGS19, STAT1, IL18, CYBA, NOD2, TNF, NFKBIA, P2RY6, CCL5, CCL3, CCL2	778	59	16792	5.1215197594876	0.00611038557807042	8.27953728132213e-05	7.77737599650821e-05
144	GOTERM_BP_DIRECT	GO:0050690~regulation of defense response to virus by virus	10	1.00200400801603	2.89812579640599e-06	HCK, CD4, CD8B, LCK, ELMO1, CD28, HLA-A, CD247, DOCK2, B2M	778	28	16792	7.70840984208593	0.00780879335742568	0.000104487095379757	9.81498603049495e-05
145	GOTERM_MF_DIRECT	GO:0023026~MHC class II protein complex binding	8	0.801603206412826	2.94677463542549e-06	CD74, HLA-DMA, HLA-DMB, HLA-DRA, HLA-DOA, MS4A1, HLA-DOB, HLA-DRB1	762	16	16881	11.0767716535433	0.00215765789272593	0.000140864382781593	0.000133369552046965
146	GOTERM_MF_DIRECT	GO:0050839~cell adhesion molecule binding	14	1.40280561122244	3.07480235266779e-06	VCAM1, ITGB2, CRTAM, LILRB2, CD1D, ITGAL, NCR3, SELL, JAML, ADAM8, CD226, ITGB7, PTPN6, TIGIT	762	62	16881	5.00241300482601	0.00225129561367754	0.000140864382781593	0.000133369552046965
147	GOTERM_BP_DIRECT	GO:0090026~positive regulation of monocyte chemotaxis	8	0.801603206412826	3.50515285749228e-06	CCR1, CXCL10, CXCL12, CCL5, CCL2, PLA2G7, AIF1, CCR2	778	16	16792	10.7917737789203	0.00943664782572884	0.000124709649034988	0.000117145898131979
148	GOTERM_BP_DIRECT	GO:0045060~negative thymic T cell selection	7	0.701402805611222	3.64303467405699e-06	SPN, CD74, ZAP70, CD28, CCR7, DOCK2, CD3E	778	11	16792	13.7349848095349	0.00980603098136767	0.000127932022839612	0.000120172832105257
149	GOTERM_BP_DIRECT	GO:0043547~positive regulation of GTPase activity	52	5.21042084168337	3.9531496809857e-06	ARHGAP9, DENND1C, CD40, DOCK8, CCL4L2, ARHGAP4, ICAM1, RASGEF1B, PSD4, ARHGDIB, TAGAP, JAK3, DENND2D, SH2D3C, GMIP, VAV1, ARHGAP45, ACAP1, XCL2, ELMO1, XCL1, DOCK2, RGS18, RGS19, CCL3L1, AGAP2, CSF2RB, DENND3, RASAL3, IL2RG, RASGRP2, RASGRP1, RASGRP4, FGD2, FGD3, CCL8, CYTH4, ADAP2, CCL7, CCL5, CCL4, CCL3, CCL2, NCKAP1L, CCL19, SEMA4D, ARHGAP27, ARHGAP25, ARHGAP30, IL2RA, IL2RB, RGL4	778	565	16792	1.98645039470391	0.0106363210329675	0.000137042522274171	0.000128730771662868
150	GOTERM_BP_DIRECT	GO:0042113~B cell activation	10	1.00200400801603	4.03055152430702e-06	LAT2, BST2, CD86, CD79A, ZAP70, CD40, PRKCB, BTK, LAX1, IKZF3	778	29	16792	7.44260260615194	0.0108434452146975	0.000137957105338306	0.000129589884452403
151	GOTERM_BP_DIRECT	GO:0032733~positive regulation of interleukin-10 production	9	0.901803607214429	5.34734655397335e-06	SASH3, FCER1G, CD40LG, CD28, XCL1, NOD2, TIGIT, TLR4, TLR2	778	23	16792	8.44573600089415	0.0143605011893528	0.000180270614517108	0.000169337041743141
152	GOTERM_BP_DIRECT	GO:0030168~platelet activation	19	1.90380761523046	5.40011826031277e-06	LYN, CD40, FCER1G, SYK, PRKCB, RHOG, ARRB2, PIK3R6, PIK3CG, VAV1, PIK3R5, GNA15, CD40LG, LCK, P2RX1, RAC2, LCP2, PTPN6, PRKCQ	778	115	16792	3.56597742259975	0.0145011894441834	0.000180270614517108	0.000169337041743141
153	GOTERM_CC_DIRECT	GO:0070062~extracellular exosome	174	17.434869739479	5.56119273450239e-06	CD86, CD84, CSF1, IGHV3-23, ICAM2, LY75, ICAM3, ICAM1, IGHG3, IGHG1, IGHG2, IGKV1-16, IGKV1-17, SIT1, BASP1, ARHGDIB, TNFSF10, TNFRSF8, VSIG4, UBASH3A, LGALS9, IGHV3-7, B2M, TGM2, CD300A, PRKCB, IGHV3-33, HLA-B, RNASE6, HLA-C, HLA-A, KMO, RNASE2, HLA-E, OSCAR, RBP5, PSME1, PSME2, SERPING1, CD300E, LAP3, SLC27A2, CFB, CD101, CARD11, FTL, CD274, SUCNR1, IGHV4-59, AGAP2, RASAL3, CORO1A, C2, IGLV2-11…	820	2811	18224	1.3756826404977	0.00192232799275416	9.62086343068913e-05	8.67546066582372e-05
154	GOTERM_CC_DIRECT	GO:0043020~NADPH oxidase complex	7	0.701402805611222	5.92207011649487e-06	NCF1, NCF2, NCF4, NCF1B, CYBB, NCF1C, CYBA	820	12	18224	12.9642276422764	0.00204694447348486	9.75731552527249e-05	8.79850417307809e-05
155	GOTERM_CC_DIRECT	GO:0045121~membrane raft	26	2.60521042084168	6.29628643886228e-06	RGS19, KCNA3, TNF, ICAM1, CD79A, INPP5D, EFHD2, PTK2B, CD14, LYN, NFAM1, TNFRSF1B, LAX1, LAT2, BST2, ZAP70, CD4, PTPRC, LCK, P2RX1, BTK, CD48, CD226, CARD11, BIRC3, TLR2	820	206	18224	2.80502012787118	0.0021761507094411	9.90234139930159e-05	8.92927894965924e-05
156	GOTERM_BP_DIRECT	GO:0042088~T-helper 1 type immune response	7	0.701402805611222	7.00038969190423e-06	HLA-DRB5, EBI3, BCL3, IL18, TLR4, HLA-DRB1, IL18BP	778	12	16792	12.5904027420737	0.0187579584069648	0.000228060888276012	0.000214228792981166
157	GOTERM_BP_DIRECT	GO:0045086~positive regulation of interleukin-2 biosynthetic process	7	0.701402805611222	7.00038969190423e-06	CD86, CD4, CD80, CD28, PRKCQ, CD3E, CARD11	778	12	16792	12.5904027420737	0.0187579584069648	0.000228060888276012	0.000214228792981166
158	GOTERM_BP_DIRECT	GO:0030890~positive regulation of B cell proliferation	11	1.10220440881764	7.95089557318242e-06	SASH3, CD74, CD40, PTPRC, GPR183, CD38, NCKAP1L, TLR4, TNFRSF4, CARD11, TNFSF13B	778	39	16792	6.08766725990376	0.0212776261495231	0.000255943114641491	0.00024041993757004
159	GOTERM_BP_DIRECT	GO:0050870~positive regulation of T cell activation	8	0.801603206412826	8.98813755813602e-06	CCDC88B, LCK, SIRPG, HLA-DPB1, CCL2, PRKCQ, CCR2, HLA-DPA1	778	18	16792	9.59268780348472	0.0240198406975869	0.000285928517143527	0.000268586698796064
160	KEGG_PATHWAY	hsa04670:Leukocyte transendothelial migration	21	2.10420841683367	9.38022726355124e-06	ITK, ITGAM, VCAM1, NCF1, PRKCB, NCF2, ITGB2, NCF4, CXCR4, RHOH, CYBA, ITGAL, PIK3CG, VAV1, MAPK13, PIK3R5, ICAM1, CXCL12, RASSF5, RAC2, PTK2B	404	115	6879	3.10931984502798	0.00214577664081661	5.83095208274807e-05	4.76616952850711e-05
161	GOTERM_BP_DIRECT	GO:0045071~negative regulation of viral genome replication	11	1.10220440881764	1.01650792252031e-05	BST2, IFITM1, RSAD2, APOBEC3G, OAS1, CCL5, OAS3, ISG15, TNF, APOBEC3A, OASL	778	40	16792	5.93547557840617	0.0271220865802834	0.000315935335918956	0.000296773577379493
162	GOTERM_BP_DIRECT	GO:0038083~peptidyl-tyrosine autophosphorylation	11	1.10220440881764	1.01650792252031e-05	LYN, FGR, ITK, HCK, ZAP70, SYK, LCK, MATK, BTK, PTK2B, JAK3	778	40	16792	5.93547557840617	0.0271220865802834	0.000315935335918956	0.000296773577379493
163	GOTERM_BP_DIRECT	GO:0007159~leukocyte cell-cell adhesion	9	0.901803607214429	1.08616103488332e-05	VCAM1, CD40LG, SYK, CD209, CCL5, ITGB2, ITGAL, ICAM1, FERMT3	778	25	16792	7.77007712082262	0.0289533956050136	0.000333747663445967	0.000313505571432232
164	GOTERM_BP_DIRECT	GO:0071356~cellular response to tumor necrosis factor	18	1.80360721442886	1.16497607213899e-05	CEBPA, VCAM1, CCL3L1, CCL4L2, CYBA, GATA3, IL18BP, ICAM1, CCL8, CCL7, CCL5, CCL4, CCL3, XCL2, XCL1, CCL2, CCL19, HAMP	778	110	16792	3.53185323673756	0.0310214332858478	0.000353943292029644	0.000332476317217195
165	GOTERM_BP_DIRECT	GO:0016045~detection of bacterium	7	0.701402805611222	1.24914058488415e-05	HLA-DRB5, HLA-B, CD1D, HLA-A, NLRC4, NOD2, HLA-DRB1	778	13	16792	11.6219102234526	0.0332249757058929	0.000371173202365576	0.000348661218198433
166	GOTERM_BP_DIRECT	GO:0045730~respiratory burst	7	0.701402805611222	1.24914058488415e-05	CD52, NCF1, NCF2, NCF1B, CYBB, NCF1C, CYBA	778	13	16792	11.6219102234526	0.0332249757058929	0.000371173202365576	0.000348661218198433
167	GOTERM_MF_DIRECT	GO:0001618~virus receptor activity	14	1.40280561122244	1.25935604215929e-05	CD86, CR1, SELPLG, CD80, CXCR4, ICAM1, CD4, CD209, MRC1, ITGB7, CCR5, TNFRSF4, HLA-DRB1, SLAMF1	762	70	16881	4.43070866141732	0.00918866176354927	0.00054300469347221	0.000514113584269733
168	GOTERM_BP_DIRECT	GO:0007249~I-kappaB kinase/NF-kappaB signaling	13	1.30260521042084	1.59621239042155e-05	RIPK3, CARD9, NLRC3, TNF, RELB, NFKB2, TIFAB, BCL3, BTK, TLR8, CD14, TLR4, BIRC3	778	60	16792	4.6764353041988	0.042258997411596	0.000469147641706509	0.000440693420833777
169	GOTERM_MF_DIRECT	GO:0045028~G-protein coupled purinergic nucleotide receptor activity	7	0.701402805611222	1.81051599839803e-05	P2RY8, P2RY13, P2RY10, P2RY6, P2RY14, GPR171, PTAFR	762	14	16881	11.0767716535433	0.0131835282762003	0.000737282348236531	0.000698054501604574
170	GOTERM_CC_DIRECT	GO:0042105~alpha-beta T cell receptor complex	5	0.501002004008016	1.95281698074551e-05	PTPN6, CD3G, CD247, CD3E, CD3D	820	5	18224	22.2243902439024	0.00673403679500406	0.00029377159797302	0.000264903868692434
171	GOTERM_BP_DIRECT	GO:0030101~natural killer cell activation	8	0.801603206412826	2.01841652336279e-05	CD2, NCR1, KLRK1, ITGB2, IL18, IL21R, SLAMF7, IL18R1	778	20	16792	8.63341902313625	0.0531349683532544	0.000586860030018602	0.00055126644831629
172	GOTERM_BP_DIRECT	GO:0035589~G-protein coupled purinergic nucleotide receptor signaling pathway	7	0.701402805611222	2.10042971581007e-05	P2RY8, P2RY13, P2RY10, P2RY6, P2RY14, GPR171, PTAFR	778	14	16792	10.7917737789203	0.0552332624388754	0.000597848626478994	0.000561588576648167
173	GOTERM_BP_DIRECT	GO:0045579~positive regulation of B cell differentiation	7	0.701402805611222	2.10042971581007e-05	ZAP70, SYK, INPP5D, BTK, CD27, NCKAP1L, PRDM1	778	14	16792	10.7917737789203	0.0552332624388754	0.000597848626478994	0.000561588576648167
174	GOTERM_BP_DIRECT	GO:2000566~positive regulation of CD8-positive, alpha-beta T cell proliferation	5	0.501002004008016	2.19149866877569e-05	XCL1, PTPN22, HLA-A, CD244, HLA-E	778	5	16792	21.5835475578406	0.0575578007164148	0.000617272125038485	0.000579834022780234
175	GOTERM_BP_DIRECT	GO:0032715~negative regulation of interleukin-6 production	9	0.901803607214429	2.75847121432972e-05	IL10, NLRC3, NCKAP1L, ARRB2, TNF, TLR4, FOXP3, HAVCR2, SLAMF1	778	28	16792	6.93756885787734	0.0719017467985732	0.000768959398303871	0.0007223213282884
176	GOTERM_BP_DIRECT	GO:0042346~positive regulation of NF-kappaB import into nucleus	8	0.801603206412826	2.90710931525657e-05	IL18, TLR7, CCL19, LGALS9, TNF, TLR4, IL18R1, TLR2	778	21	16792	8.22230383155833	0.0756259285517105	0.00080212485596467	0.000753475271505274
177	GOTERM_MF_DIRECT	GO:0004715~non-membrane spanning protein tyrosine kinase activity	11	1.10220440881764	3.04356600412102e-05	LYN, FGR, ITK, HCK, ZAP70, SYK, LCK, MATK, BTK, PTK2B, JAK3	762	46	16881	5.29758644299897	0.0220626578361482	0.001174175726853	0.00111170252992631
178	KEGG_PATHWAY	hsa04630:Jak-STAT signaling pathway	23	2.30460921843687	3.19178803930775e-05	IL10, IL15RA, CSF3R, IL15, STAT1, IL10RA, CSF2RB, IL2RG, PIK3CG, PIK3R5, SOCS1, CCND2, IFNG, IL2RA, IL2RB, PIM1, STAT4, IL21R, PTPN6, IL12RB1, IL7R, JAK3, IRF9	404	145	6879	2.70087060430181	0.00728266320976589	0.000193187170800206	0.000157909513523647
179	GOTERM_CC_DIRECT	GO:0030658~transport vesicle membrane	10	1.00200400801603	3.59896128539915e-05	CD74, HLA-DRB5, HLA-DPB1, HLA-DRA, HLA-DQA2, HLA-DQB2, HLA-DRB1, HLA-DQA1, HLA-DPA1, HLA-DQB1	820	38	18224	5.84852374839538	0.0123754169675413	0.000518850251978377	0.000467864967101889
180	GOTERM_BP_DIRECT	GO:0071345~cellular response to cytokine stimulus	8	0.801603206412826	4.09415616465693e-05	NFKBIA, CD86, CSF1R, IL18RAP, FLT3, HCLS1, CXCR4, CCR7	778	22	16792	7.84856274830568	0.104836764578611	0.00111824224941741	0.00105041986446754
181	GOTERM_BP_DIRECT	GO:0001771~immunological synapse formation	6	0.601202404809619	4.34497524460823e-05	CD6, DOCK8, PRF1, CCL19, DOCK2, CORO1A	778	10	16792	12.9501285347044	0.110889837479664	0.00117488130614206	0.00110362371213049
182	GOTERM_BP_DIRECT	GO:0032720~negative regulation of tumor necrosis factor production	10	1.00200400801603	4.51045601653845e-05	IL10, NLRC3, PTPN22, ARRB2, LGALS9, TLR4, FOXP3, GPR18, HAVCR2, SLAMF1	778	38	16792	5.67988093627385	0.114861002411716	0.00120755178898218	0.00113431270118888
183	GOTERM_CC_DIRECT	GO:0005765~lysosomal membrane	29	2.90581162324649	4.566142787048e-05	TCIRG1, CD1D, TRPM2, HLA-DMA, DRAM1, HLA-DMB, LAMP3, KIAA1324, ACP2, SLC15A3, HLA-DOA, HLA-DOB, HLA-DQA2, HLA-DQA1, HLA-DPA1, CD74, HLA-DRB5, SPNS3, LAPTM5, MYO7A, TM6SF1, VAMP8, HLA-DPB1, HLA-DRA, CD68, SLC29A3, HLA-DQB2, HLA-DRB1, HLA-DQB1	820	274	18224	2.35221648566851	0.0156750618592082	0.000631954161727443	0.00056985461982359
184	GOTERM_BP_DIRECT	GO:0043123~positive regulation of I-kappaB kinase/NF-kappaB signaling	21	2.10420841683367	5.52913588742983e-05	CD40, PRKCB, CARD9, SECTM1, FASLG, NOD2, TNF, BST2, CASP10, UBD, TNFSF10, HMOX1, CCR7, PIM2, CCL19, LGALS9, APOL3, TRIM22, CARD11, BIRC3, TGM2	778	161	16792	2.81524533363138	0.138919480790712	0.00146576308231473	0.00137686325039919
185	GOTERM_BP_DIRECT	GO:0006909~phagocytosis	11	1.10220440881764	5.60820177598974e-05	CEACAM4, ITGB2, ELMO1, IRF8, ICAM3, PLD4, CD14, ITGAL, CORO1A, UNC13D, SLAMF1	778	48	16792	4.94622964867181	0.140759235874319	0.00147228908759964	0.00138299344767126
186	GOTERM_MF_DIRECT	GO:0016175~superoxide-generating NADPH oxidase activity	6	0.601202404809619	6.76464857700183e-05	NCF1, NCF2, NCF1B, CYBB, NCF1C, CYBA	762	11	16881	12.0837508947745	0.048377209585587	0.00247924370347117	0.00234733305621964
187	GOTERM_BP_DIRECT	GO:0034341~response to interferon-gamma	8	0.801603206412826	7.66152345215153e-05	BST2, CD86, CIITA, IFITM1, GCH1, UBD, TRIM21, CXCL16	778	24	16792	7.19451585261354	0.187185326112919	0.00191838828384403	0.0018020363317174
188	GOTERM_BP_DIRECT	GO:0050707~regulation of cytokine secretion	6	0.601202404809619	7.66220172541255e-05	LYN, SOCS1, TLR8, TLR10, TLR4, TLR2	778	11	16792	11.7728441224585	0.187200240066691	0.00191838828384403	0.0018020363317174
189	GOTERM_BP_DIRECT	GO:0010759~positive regulation of macrophage chemotaxis	6	0.601202404809619	7.66220172541255e-05	CSF1, CCL5, C5AR1, C3AR1, CCL2, CMKLR1	778	11	16792	11.7728441224585	0.187200240066691	0.00191838828384403	0.0018020363317174
190	GOTERM_BP_DIRECT	GO:0016064~immunoglobulin mediated immune response	6	0.601202404809619	7.66220172541255e-05	CD74, FCER1G, INPP5D, IRF7, CD27, TLR8	778	11	16792	11.7728441224585	0.187200240066691	0.00191838828384403	0.0018020363317174
191	GOTERM_BP_DIRECT	GO:0050868~negative regulation of T cell activation	6	0.601202404809619	7.66220172541255e-05	LAG3, PTPN22, TNFAIP8L2, TIGIT, LAX1, JAK3	778	11	16792	11.7728441224585	0.187200240066691	0.00191838828384403	0.0018020363317174
192	KEGG_PATHWAY	hsa05143:African trypanosomiasis	10	1.00200400801603	8.128864678345e-05	IL10, VCAM1, IFNG, PRKCB, IL18, FASLG, PLCB2, TNF, IDO1, ICAM1	404	33	6879	5.15976597659766	0.0184436519270248	0.000479394583594705	0.000391852963981759
193	GOTERM_BP_DIRECT	GO:0009967~positive regulation of signal transduction	12	1.20240480961924	9.74340136126299e-05	HSH2D, SH2D2A, CD80, SH2D1A, SH2D3C, BLNK, STAP1, SLA, GATA3, SLA2, SKAP1, ARHGAP4	778	61	16792	4.24594378187029	0.231697580122858	0.00241707864961974	0.00227048068418422
194	GOTERM_BP_DIRECT	GO:0050715~positive regulation of cytokine secretion	8	0.801603206412826	0.000102186088369077	IL10, PTGER4, FGR, SYK, CRTAM, CD14, CLEC4E, TNF	778	25	16792	6.906735218509	0.241511386977316	0.00248928993648635	0.00233831229240952
195	GOTERM_BP_DIRECT	GO:0001816~cytokine production	8	0.801603206412826	0.000102186088369077	ITK, CD4, PTAFR, CD226, RASGRP1, FOXP3, PIK3CG, BATF	778	25	16792	6.906735218509	0.241511386977316	0.00248928993648635	0.00233831229240952
196	GOTERM_BP_DIRECT	GO:0034142~toll-like receptor 4 signaling pathway	7	0.701402805611222	0.000110716402917434	NFKBIA, ITGAM, ITGB2, CD14, LGALS9, PIK3AP1, TLR4	778	18	16792	8.39360182804913	0.258814576039813	0.00267301029900662	0.00251088985187752
197	GOTERM_MF_DIRECT	GO:0000975~regulatory region DNA binding	6	0.601202404809619	0.000111664331645459	IRF1, IRF2, IRF7, IRF8, IRF5, IRF9	762	12	16881	11.0767716535433	0.0785940097898469	0.00355869369983136	0.00336934983312819
198	GOTERM_MF_DIRECT	GO:0042834~peptidoglycan binding	6	0.601202404809619	0.000111664331645459	IGHM, NLRP3, TREM2, NOD2, JCHAIN, TLR2	762	12	16881	11.0767716535433	0.0785940097898469	0.00355869369983136	0.00336934983312819
199	GOTERM_MF_DIRECT	GO:0016493~C-C chemokine receptor activity	6	0.601202404809619	0.000111664331645459	CCR1, CCR8, CCR7, CCR5, CCR4, CCR2	762	12	16881	11.0767716535433	0.0785940097898469	0.00355869369983136	0.00336934983312819
200	GOTERM_BP_DIRECT	GO:0032695~negative regulation of interleukin-12 production	6	0.601202404809619	0.000126351751231696	IL10, ARRB2, TIGIT, JAK3, SLAMF1, CMKLR1	778	12	16792	10.7917737789203	0.289511900633488	0.00299697487132024	0.0028152056853378
201	GOTERM_BP_DIRECT	GO:0050777~negative regulation of immune response	6	0.601202404809619	0.000126351751231696	LYN, INPP5D, IL2RA, CTLA4, LILRB2, FOXP3	778	12	16792	10.7917737789203	0.289511900633488	0.00299697487132024	0.0028152056853378
202	GOTERM_MF_DIRECT	GO:0005125~cytokine activity	21	2.10420841683367	0.000135175303236833	IL10, IL32, CXCL9, TNFSF14, CSF1, CD70, IL15, EBI3, IL18, FLT3LG, SECTM1, FASLG, TNF, TNFSF13B, CD40LG, IFNG, CCL4, TNFSF10, LTA, TNFSF8, LTB	762	176	16881	2.64332050823193	0.0943389814815585	0.00412847905302494	0.00390881918526509
203	GOTERM_BP_DIRECT	GO:2000503~positive regulation of natural killer cell chemotaxis	5	0.501002004008016	0.00014233675239016	CCL7, CCL5, CCL4, CCL3, XCL1	778	7	16792	15.4168196841719	0.319582241783272	0.0032895604996837	0.00309004573564963
204	GOTERM_BP_DIRECT	GO:0070233~negative regulation of T cell apoptotic process	5	0.501002004008016	0.00014233675239016	CCL5, DOCK8, CD27, PRKCQ, IDO1	778	7	16792	15.4168196841719	0.319582241783272	0.0032895604996837	0.00309004573564963
205	GOTERM_BP_DIRECT	GO:0019885~antigen processing and presentation of endogenous peptide antigen via MHC class I	5	0.501002004008016	0.00014233675239016	TAP2, TAP1, HLA-A, B2M, TAPBP	778	7	16792	15.4168196841719	0.319582241783272	0.0032895604996837	0.00309004573564963
206	GOTERM_MF_DIRECT	GO:0004896~cytokine receptor activity	9	0.901803607214429	0.00016165890851252	IL15RA, CD74, CSF3R, FLT3, EBI3, CSF2RB, IL7R, IL2RG, IL12RB1	762	36	16881	5.53838582677165	0.111753122065725	0.00473983919758709	0.00448765130030756
207	GOTERM_BP_DIRECT	GO:0043029~T cell homeostasis	8	0.801603206412826	0.000174101205137117	GPR174, TNFSF14, RIPK3, SIT1, NCKAP1L, JAK3, CORO1A, FOXP3	778	27	16792	6.39512520232315	0.375612906372064	0.00397233562638944	0.00373140994490724
208	GOTERM_BP_DIRECT	GO:0014068~positive regulation of phosphatidylinositol 3-kinase signaling	12	1.20240480961924	0.000176287084011366	FGR, SEMA4D, FLT3, CCL5, IL18, AGAP2, CD28, HCLS1, PTPN6, PRR5L, PIK3AP1, HCST	778	65	16792	3.98465493375519	0.379294533753561	0.00397233562638944	0.00373140994490724
209	GOTERM_BP_DIRECT	GO:0046330~positive regulation of JNK cascade	12	1.20240480961924	0.000176287084011366	GADD45B, CARD9, PTK2B, CD27, CCR7, CCL19, NOD2, TNF, TLR4, RASGRP1, GADD45G, SLAMF1	778	65	16792	3.98465493375519	0.379294533753561	0.00397233562638944	0.00373140994490724
210	GOTERM_MF_DIRECT	GO:0005070~SH3/SH2 adaptor activity	11	1.10220440881764	0.000176927826370534	HSH2D, SH2D2A, SH2D1A, SH2D3C, BLNK, CD28, STAP1, SLA, SLA2, SKAP1, ARHGAP4	762	56	16881	4.35158886389201	0.121640723939819	0.00498800372036928	0.00472261198081347
211	GOTERM_BP_DIRECT	GO:0032755~positive regulation of interleukin-6 production	10	1.00200400801603	0.000183421218816485	FCER1G, CARD9, TLR7, CYBA, LILRB2, NOD2, TNF, TLR4, MAPK13, TLR2	778	45	16792	4.79634390174236	0.391160081289283	0.00409893368330392	0.00385032971730472
212	GOTERM_BP_DIRECT	GO:0001916~positive regulation of T cell mediated cytotoxicity	6	0.601202404809619	0.000197514467093293	HLA-B, XCL1, HLA-A, IL12RB1, B2M, HLA-E	778	13	16792	9.96163733438798	0.413937830724359	0.00430708966951827	0.00404586085820133
213	GOTERM_BP_DIRECT	GO:0045088~regulation of innate immune response	6	0.601202404809619	0.000197514467093293	FGR, IRF1, DHX58, PTPN22, SAMHD1, BIRC3	778	13	16792	9.96163733438798	0.413937830724359	0.00430708966951827	0.00404586085820133
214	GOTERM_BP_DIRECT	GO:0032740~positive regulation of interleukin-17 production	6	0.601202404809619	0.000197514467093293	IL15, IL18, PRKCQ, SLAMF6, NOD2, LY9	778	13	16792	9.96163733438798	0.413937830724359	0.00430708966951827	0.00404586085820133
215	GOTERM_CC_DIRECT	GO:0031234~extrinsic component of cytoplasmic side of plasma membrane	12	1.20240480961924	0.000207545685959448	LYN, FGR, ITK, HCK, ZAP70, CARMIL2, SYK, LCK, MATK, BTK, PTK2B, JAK3	820	68	18224	3.9219512195122	0.069299974493602	0.00276195412853727	0.00249054823151338
216	GOTERM_BP_DIRECT	GO:0006801~superoxide metabolic process	7	0.701402805611222	0.000213506545350127	NCF1, NCF2, NCF1B, CYBB, NCF1C, CYBA, SOD2	778	20	16792	7.55424164524422	0.438754505582826	0.00461857358901396	0.00433845300151459
217	GOTERM_BP_DIRECT	GO:0048247~lymphocyte chemotaxis	8	0.801603206412826	0.000222940036139079	CCL8, CCL3L1, CCL4L2, CCL3, XCL2, CCL2, ADAM8, CCL19	778	28	16792	6.16672787366875	0.45289800425372	0.00478436395015927	0.00449418803010523
218	KEGG_PATHWAY	hsa05134:Legionellosis	12	1.20240480961924	0.000236141561629753	NFKBIA, C3, CR1, ITGAM, ITGB2, IL18, CD14, NLRC4, TNF, TLR4, NFKB2, TLR2	404	54	6879	3.78382838283828	0.0526463409100502	0.00135781397937108	0.00110986533965984
219	GOTERM_CC_DIRECT	GO:0042629~mast cell granule	7	0.701402805611222	0.000245544820464096	SRGN, MILR1, LYN, LAT2, BTK, RASGRP1, PIK3CG	820	21	18224	7.40813008130081	0.0814591863009128	0.00314661140298434	0.00283740681425178
220	GOTERM_MF_DIRECT	GO:0042379~chemokine receptor binding	5	0.501002004008016	0.000247989964868837	CXCL12, CCL5, CCRL2, XCL1, CCL19	762	8	16881	13.8459645669291	0.166231245095928	0.00673246830551325	0.00637426057848048
221	GOTERM_BP_DIRECT	GO:0002467~germinal center formation	5	0.501002004008016	0.000274236320069585	KLHL6, BCL3, CXCL13, UNC13D, NFKB2	778	8	16792	13.4897172236504	0.523796968966741	0.00583885834226896	0.0054847264013917
222	GOTERM_BP_DIRECT	GO:0019835~cytolysis	7	0.701402805611222	0.000287280726234309	GZMM, GZMA, PRF1, GZMB, LYZ, APOL1, GZMH	778	21	16792	7.19451585261354	0.540311415033528	0.00606880534169978	0.00570072691121208
223	KEGG_PATHWAY	hsa04621:NOD-like receptor signaling pathway	12	1.20240480961924	0.000330415290639505	NFKBIA, PSTPIP1, CCL5, CARD9, IL18, NLRP3, CCL2, NLRC4, NOD2, TNF, MAPK13, BIRC3	404	56	6879	3.64869165487977	0.0728849441397187	0.00185354919139235	0.00151507499122505
224	GOTERM_CC_DIRECT	GO:0032010~phagolysosome	4	0.400801603206413	0.000349640807350414	NCF1, NCF2, NCF4, ADAM8	820	4	18224	22.2243902439024	0.113963270038947	0.00432056140511583	0.0038959975676189
225	GOTERM_MF_DIRECT	GO:0001730~2'-5'-oligoadenylate synthetase activity	4	0.400801603206413	0.000352778699980834	OAS1, OAS2, OAS3, OASL	762	4	16881	22.1535433070866	0.227893210203051	0.00891678576158453	0.0084423592340241
226	GOTERM_MF_DIRECT	GO:0046978~TAP1 binding	4	0.400801603206413	0.000352778699980834	TAP2, TAP1, HLA-F, TAPBP	762	4	16881	22.1535433070866	0.227893210203051	0.00891678576158453	0.0084423592340241
227	GOTERM_BP_DIRECT	GO:0019221~cytokine-mediated signaling pathway	17	1.70340681362725	0.000362571935589408	CCR1, IL15RA, CEBPA, CSF1R, CSF3R, FLT3, IL10RA, EBI3, HCK, SOCS1, IL2RB, STAT4, CCL2, IRF5, IL12RB1, CCR2, TGM2	778	131	16792	2.80091838536863	0.625039625372439	0.00759995747157954	0.00713901330540385
228	GOTERM_BP_DIRECT	GO:0034113~heterotypic cell-cell adhesion	7	0.701402805611222	0.000379657912947058	CD2, ITGAD, ITGB2, ITGAX, ITGB7, LILRB2, CD1D	778	22	16792	6.86749240476747	0.641981154679023	0.00780846203104782	0.00733487187827717
229	GOTERM_BP_DIRECT	GO:0050718~positive regulation of interleukin-1 beta secretion	7	0.701402805611222	0.000379657912947058	AIM2, IFNG, CCL3, NLRP3, CCL19, LGALS9, NOD2	778	22	16792	6.86749240476747	0.641981154679023	0.00780846203104782	0.00733487187827717
230	GOTERM_BP_DIRECT	GO:0002283~neutrophil activation involved in immune response	4	0.400801603206413	0.000381182318083695	ZAP70, TYROBP, FCER1G, SYK	778	4	16792	21.5835475578406	0.643454971006046	0.00780846203104782	0.00733487187827717
231	GOTERM_BP_DIRECT	GO:0071347~cellular response to interleukin-1	12	1.20240480961924	0.000392010418098846	CCL8, CCL7, CCL3L1, CCL5, CCL4L2, CCL4, CCL3, XCL2, XCL1, CCL2, CCL19, ICAM1	778	71	16792	3.64792353090264	0.653750642437658	0.00796989601909232	0.00748651475166216
232	GOTERM_BP_DIRECT	GO:0007157~heterophilic cell-cell adhesion via plasma membrane cell adhesion molecules	10	1.00200400801603	0.000421741976820009	NCR3, VCAM1, JAML, CD6, CD209, CRTAM, CD226, TIGIT, ITGAL, ICAM1	778	50	16792	4.31670951156812	0.680517467851504	0.00851037541284555	0.00799421359046882
233	GOTERM_BP_DIRECT	GO:0045582~positive regulation of T cell differentiation	6	0.601202404809619	0.000426544484027848	CD74, ZAP70, IL2RA, CD27, GATA3, PIK3R6	778	15	16792	8.63341902313625	0.684642692478814	0.00854352803563927	0.0080253554772647
234	GOTERM_MF_DIRECT	GO:0048020~CCR chemokine receptor binding	7	0.701402805611222	0.000429560512183301	CCL8, CCL3L1, CCL4L2, CCRL2, XCL2, XCL1, CCL19	762	23	16881	6.74238274563506	0.270164054437542	0.010495595181012	0.00993716651517369
235	GOTERM_BP_DIRECT	GO:0048010~vascular endothelial growth factor receptor signaling pathway	12	1.20240480961924	0.000443702802626002	NCF1, NCF2, SH2D2A, NCF4, ELMO1, CYBB, PTK2B, CCL2, NCKAP1L, CYBA, VAV1, MAPK13	778	72	16792	3.59725792630677	0.698951058020385	0.00882185572279933	0.00828680234316209
236	KEGG_PATHWAY	hsa04664:Fc epsilon RI signaling pathway	13	1.30260521042084	0.000505816755533276	LYN, FCER1G, SYK, PRKCB, TNF, PIK3CG, VAV1, MAPK13, PIK3R5, INPP5D, BTK, RAC2, LCP2	404	68	6879	3.25520529994176	0.109401296443231	0.00276994889934889	0.00226413214381562
237	GOTERM_BP_DIRECT	GO:0050830~defense response to Gram-positive bacterium	13	1.30260521042084	0.000521033335034981	CARD9, C5AR1, HLA-A, LYZ, TNF, HLA-E, FGR, KLRK1, LTA, TNFSF8, B2M, HAVCR2, TLR2	778	85	16792	3.30101315590503	0.755798718553709	0.0102837528316393	0.00966003409480914
238	GOTERM_MF_DIRECT	GO:0005031~tumor necrosis factor-activated receptor activity	7	0.701402805611222	0.000551093464226694	CD40, TNFRSF18, TNFRSF9, CD27, TNFRSF8, TNFRSF1B, TNFRSF4	762	24	16881	6.4614501312336	0.332397843990867	0.0130306938476828	0.0123373827152686
239	KEGG_PATHWAY	hsa04610:Complement and coagulation cascades	13	1.30260521042084	0.000580618606254382	C1QB, C1QA, CR1, SERPINA1, C1S, C1R, C5AR1, C2, C3, C3AR1, SERPING1, CFB, C1QC	404	69	6879	3.20802841153681	0.124535149333184	0.0031056344055467	0.0025385185575773
240	GOTERM_BP_DIRECT	GO:0007186~G-protein coupled receptor signaling pathway	64	6.4128256513026	0.000638339348839265	FCN1, CXCL9, GPR68, GPR65, CCL4L2, CD3E, CXCL13, PIK3CG, GPR174, ADGRE1, GPR132, GNGT2, CCRL2, GPR171, C3AR1, RAC2, OXER1, CCR8, CCR7, CCR5, CCR4, CCR2, TGM2, CMKLR1, GPR35, GPBAR1, VAV1, XCL2, XCL1, RGS18, RGS19, SUCNR1, CCL3L1, PTGER2, PTAFR, FPR1, CXCR4, CXCR6, PIK3R6, PIK3R5, C3, GNA15, CCL8, OR2I1P, CCL7, ADGRG5, CXCR3, CCL5, CCL4, CCL3, CCL2, CCL19, S1PR4, XCR1, P2RY14, GPR141, CXCL10, CXCL…	778	899	16792	1.53653731223782	0.8222290377314	0.0125077507192853	0.0117491445366068
241	GOTERM_BP_DIRECT	GO:0045429~positive regulation of nitric oxide biosynthetic process	9	0.901803607214429	0.000696084018165775	KLRK1, IFNG, ITGB2, PTK2B, SOD2, TNF, AIF1, TLR4, ICAM1	778	43	16792	4.51748669815269	0.847952590815295	0.0134443656080018	0.0126289529010076
242	GOTERM_BP_DIRECT	GO:0045785~positive regulation of cell adhesion	9	0.901803607214429	0.000696084018165775	APBB1IP, CXCL12, CCL5, TNFRSF18, CCR7, ADAM8, TNF, SKAP1, TGM2	778	43	16792	4.51748669815269	0.847952590815295	0.0134443656080018	0.0126289529010076
243	GOTERM_MF_DIRECT	GO:0043325~phosphatidylinositol-3,4-bisphosphate binding	7	0.701402805611222	0.00069773304935599	ADAP2, NCF1, PLEK, NCF1B, NCF1C, DAPP1, MYO1G	762	25	16881	6.20299212598425	0.40047453714314	0.0159824476618106	0.015132085507908
244	GOTERM_BP_DIRECT	GO:0008360~regulation of cell shape	17	1.70340681362725	0.000761130293530101	SEMA4A, CSF1R, SEMA4D, LST1, ITGB2, CORO1A, FGD2, ICAM1, FGD3, FGR, HCK, FMNL1, CCL7, CCL3, PTK2B, CCL2, PLEKHO1	778	140	16792	2.62085934630922	0.872500313242419	0.0144394907906825	0.0135637228581115
245	GOTERM_BP_DIRECT	GO:0010820~positive regulation of T cell chemotaxis	5	0.501002004008016	0.000763626916814941	TNFSF14, CCL5, XCL1, CXCL13, CCR2	778	10	16792	10.7917737789203	0.873359116849596	0.0144394907906825	0.0135637228581115
246	GOTERM_BP_DIRECT	GO:0002377~immunoglobulin production	5	0.501002004008016	0.000763626916814941	TMIGD2, IGKV1-5, IGKV4-1, IL7R, ITM2A	778	10	16792	10.7917737789203	0.873359116849596	0.0144394907906825	0.0135637228581115
247	GOTERM_BP_DIRECT	GO:0048535~lymph node development	6	0.601202404809619	0.000813634119044029	RIPK3, IL15, LTA, LTB, CXCL13, IL7R	778	17	16792	7.61772266747316	0.889393468183304	0.0152782406798268	0.0143516018220266
248	GOTERM_MF_DIRECT	GO:0048248~CXCR3 chemokine receptor binding	4	0.400801603206413	0.000852307865258211	CXCL10, CXCL11, CXCL9, CXCL13	762	5	16881	17.7228346456693	0.464742881776923	0.0189315656131596	0.0179242926814909
249	GOTERM_BP_DIRECT	GO:0042531~positive regulation of tyrosine phosphorylation of STAT protein	4	0.400801603206413	0.000920083315144433	LYN, FLT3, CCL5, HCLS1	778	5	16792	17.2668380462725	0.91708763178729	0.016810170838855	0.0157906190572085
250	GOTERM_BP_DIRECT	GO:0002503~peptide antigen assembly with MHC class II protein complex	4	0.400801603206413	0.000920083315144433	HLA-DMA, HLA-DMB, HLA-DRA, HLA-DRB1	778	5	16792	17.2668380462725	0.91708763178729	0.016810170838855	0.0157906190572085
251	GOTERM_BP_DIRECT	GO:0042270~protection from natural killer cell mediated cytotoxicity	4	0.400801603206413	0.000920083315144433	HLA-B, SERPINB9, HLA-A, HLA-E	778	5	16792	17.2668380462725	0.91708763178729	0.016810170838855	0.0157906190572085
252	GOTERM_BP_DIRECT	GO:0002381~immunoglobulin production involved in immunoglobulin mediated immune response	4	0.400801603206413	0.000920083315144433	HLA-DRB5, HLA-DRB1, GAPT, HLA-DQB1	778	5	16792	17.2668380462725	0.91708763178729	0.016810170838855	0.0157906190572085
253	GOTERM_BP_DIRECT	GO:0030225~macrophage differentiation	6	0.601202404809619	0.00108398708676683	CEBPA, CSF1R, SPI1, CSF1, CASP10, GAB3	778	18	16792	7.19451585261354	0.946804179326066	0.0194112654477981	0.0182339549694553
254	GOTERM_BP_DIRECT	GO:0045089~positive regulation of innate immune response	6	0.601202404809619	0.00108398708676683	GBP5, CCL5, CARD9, SH2D1B, TLR8, CD1D	778	18	16792	7.19451585261354	0.946804179326066	0.0194112654477981	0.0182339549694553
255	GOTERM_BP_DIRECT	GO:0001782~B cell homeostasis	6	0.601202404809619	0.00108398708676683	LYN, TNFRSF13B, NCKAP1L, FOXP3, TNFSF13B, GAPT	778	18	16792	7.19451585261354	0.946804179326066	0.0194112654477981	0.0182339549694553
256	KEGG_PATHWAY	hsa04666:Fc gamma R-mediated phagocytosis	14	1.40280561122244	0.0010939849816131	LYN, SYK, NCF1, PRKCB, WAS, PIK3CG, VAV1, PIK3R5, HCK, PTPRC, INPP5D, RAC2, FCGR1A, DOCK2	404	84	6879	2.83787128712871	0.221712818305741	0.00571855785843212	0.00467429946689234
257	GOTERM_BP_DIRECT	GO:0046718~viral entry into host cell	12	1.20240480961924	0.00110058719492776	VAMP8, CD86, CR1, SELPLG, CD209, LAMP3, CD80, MRC1, ITGB7, TNFRSF4, ICAM1, SLAMF1	778	80	16792	3.23753213367609	0.949142508302013	0.0195788669413465	0.0183913912836613
258	GOTERM_BP_DIRECT	GO:0032703~negative regulation of interleukin-2 production	5	0.501002004008016	0.00115620114511542	XCL1, GATA3, VSIG4, FOXP3, HAVCR2	778	11	16792	9.8107034353821	0.956253055816143	0.0201701154605942	0.0189467800554398
259	GOTERM_BP_DIRECT	GO:0042535~positive regulation of tumor necrosis factor biosynthetic process	5	0.501002004008016	0.00115620114511542	SPN, CYBB, TNFRSF8, TLR4, CCR2	778	11	16792	9.8107034353821	0.956253055816143	0.0201701154605942	0.0189467800554398
260	GOTERM_BP_DIRECT	GO:0051279~regulation of release of sequestered calcium ion into cytosol	5	0.501002004008016	0.00115620114511542	LYN, PTK2B, PTPN6, CYBA, CORO1A	778	11	16792	9.8107034353821	0.956253055816143	0.0201701154605942	0.0189467800554398
261	GOTERM_BP_DIRECT	GO:0002224~toll-like receptor signaling pathway	7	0.701402805611222	0.001236076563987	CD180, TLR8, TLR10, TLR7, TLR4, CTSS, LGMN	778	27	16792	5.59573455203275	0.96476288240677	0.021425327109108	0.0201258620033781
262	GOTERM_CC_DIRECT	GO:0001891~phagocytic cup	6	0.601202404809619	0.00124338321757743	BIN2, LCP1, TNF, AIF1, CORO1A, MYO1G	820	19	18224	7.01822849807445	0.349801952153902	0.0148348480441997	0.0133770884097985
263	GOTERM_CC_DIRECT	GO:0005764~lysosome	22	2.20440881763527	0.00135186720928814	TMEM150B, ACE, RNASET2, LAPTM5, CXCR4, CTSW, GIMAP5, IFI30, RNASE2, UNC13D, CTSS, IL4I1, HCK, TRPM2, DRAM1, KIAA1324, HLA-DRA, TLR7, ACP2, HLA-DOB, CTSC, LGMN	820	226	18224	2.16343621843298	0.373785619046678	0.0155915351471232	0.0140594189765967
264	GOTERM_BP_DIRECT	GO:0043011~myeloid dendritic cell differentiation	6	0.601202404809619	0.00141558610656858	CD86, BATF2, SPI1, UBD, RELB, BATF	778	19	16792	6.81585712352862	0.978331013448131	0.0243805403322385	0.0229018389215554
265	GOTERM_BP_DIRECT	GO:0032088~negative regulation of NF-kappaB transcription factor activity	11	1.10220440881764	0.00151893135911291	NFKBIA, AIM2, GFI1, NLRC5, NLRP3, NLRC3, ARRB2, TRIM21, FOXP3, HAVCR2, CMKLR1	778	71	16792	3.34392990332742	0.983622271960936	0.0259948759179829	0.0244182636211822
266	GOTERM_MF_DIRECT	GO:0042169~SH2 domain binding	7	0.701402805611222	0.00160490796315485	LAT2, SIT1, LCK, PTPN6, LILRB1, LAX1, SKAP1	762	29	16881	5.34740700515884	0.691903598508441	0.0345025579610854	0.0326668147680672
267	GOTERM_MF_DIRECT	GO:0042608~T cell receptor binding	4	0.400801603206413	0.00164746183988812	CD3G, HLA-A, DOCK2, CD3E	762	6	16881	14.7690288713911	0.701380577667258	0.0345025579610854	0.0326668147680672
268	GOTERM_BP_DIRECT	GO:0051897~positive regulation of protein kinase B signaling	12	1.20240480961924	0.00165102743931395	IL18, CCL3, CD28, HCLS1, CCR7, ADAM8, GATA3, ARRB2, CCL19, TNF, PIK3CG, PIK3R5	778	84	16792	3.08336393683437	0.988549479079112	0.0280666104154251	0.0263643455825369
269	GOTERM_BP_DIRECT	GO:0032693~negative regulation of interleukin-10 production	5	0.501002004008016	0.00167112584204269	CD274, PDCD1LG2, JAK3, FOXP3, IDO1	778	12	16792	8.99314481576692	0.989156361570082	0.0280666104154251	0.0263643455825369
270	GOTERM_BP_DIRECT	GO:0097028~dendritic cell differentiation	5	0.501002004008016	0.00167112584204269	LYN, TRPM2, FLT3, TREM2, LILRB1	778	12	16792	8.99314481576692	0.989156361570082	0.0280666104154251	0.0263643455825369
271	GOTERM_CC_DIRECT	GO:0010008~endosome membrane	19	1.90380761523046	0.00174013772132794	NCF4, TCIRG1, CD1D, SLA2, MRC1, HLA-DPB1, IRF7, TLR8, TLR7, CD14, HLA-DOA, CD68, HLA-DOB, HLA-DQA2, TLR4, HLA-DQA1, HLA-DQB2, HLA-DPA1, HLA-DQB1	820	185	18224	2.28250494396836	0.452620053871552	0.0194221823090151	0.0175136441630425
272	GOTERM_MF_DIRECT	GO:0046934~phosphatidylinositol-4,5-bisphosphate 3-kinase activity	10	1.00200400801603	0.00174389827508473	CD86, TRAT1, LCK, CD19, CD80, CD28, PIK3R6, VAV1, PIK3CG, PIK3R5	762	62	16881	3.57315214630429	0.721793970387399	0.0355077065454753	0.0336184834141335
273	GOTERM_BP_DIRECT	GO:2000107~negative regulation of leukocyte apoptotic process	4	0.400801603206413	0.0017768397006351	CXCL12, HCLS1, CCR7, CCL19	778	6	16792	14.3890317052271	0.991857243444316	0.028262203238337	0.0265480755271361
274	GOTERM_BP_DIRECT	GO:0030816~positive regulation of cAMP metabolic process	4	0.400801603206413	0.0017768397006351	CXCL10, CXCL11, CXCL9, CXCR3	778	6	16792	14.3890317052271	0.991857243444316	0.028262203238337	0.0265480755271361
275	GOTERM_BP_DIRECT	GO:0002830~positive regulation of type 2 immune response	4	0.400801603206413	0.0017768397006351	CD74, NLRP3, NOD2, IDO1	778	6	16792	14.3890317052271	0.991857243444316	0.028262203238337	0.0265480755271361
276	GOTERM_BP_DIRECT	GO:0045084~positive regulation of interleukin-12 biosynthetic process	4	0.400801603206413	0.0017768397006351	IFNG, IRF1, LTB, TLR4	778	6	16792	14.3890317052271	0.991857243444316	0.028262203238337	0.0265480755271361
277	GOTERM_BP_DIRECT	GO:0002819~regulation of adaptive immune response	4	0.400801603206413	0.0017768397006351	RIPK3, IRF1, IRF7, CD48	778	6	16792	14.3890317052271	0.991857243444316	0.028262203238337	0.0265480755271361
278	GOTERM_BP_DIRECT	GO:0045577~regulation of B cell differentiation	4	0.400801603206413	0.0017768397006351	NFAM1, PTPN6, IKZF3, CARD11	778	6	16792	14.3890317052271	0.991857243444316	0.028262203238337	0.0265480755271361
279	GOTERM_BP_DIRECT	GO:0042536~negative regulation of tumor necrosis factor biosynthetic process	4	0.400801603206413	0.0017768397006351	IL10, BCL3, GHRL, LILRB1	778	6	16792	14.3890317052271	0.991857243444316	0.028262203238337	0.0265480755271361
280	GOTERM_BP_DIRECT	GO:0090330~regulation of platelet aggregation	4	0.400801603206413	0.0017768397006351	LYN, ZAP70, SYK, PRKCQ	778	6	16792	14.3890317052271	0.991857243444316	0.028262203238337	0.0265480755271361
281	GOTERM_BP_DIRECT	GO:2000553~positive regulation of T-helper 2 cell cytokine production	4	0.400801603206413	0.0017768397006351	RSAD2, NLRP3, XCL1, GATA3	778	6	16792	14.3890317052271	0.991857243444316	0.028262203238337	0.0265480755271361
282	GOTERM_BP_DIRECT	GO:0030449~regulation of complement activation	7	0.701402805611222	0.00220322107199092	C3, CR1, C5AR1, C3AR1, CFP, CFB, C2	778	30	16792	5.03616109682948	0.997436259467736	0.0348392384717161	0.0327262077360055
283	GOTERM_CC_DIRECT	GO:0000139~Golgi membrane	43	4.30861723446894	0.00231459967586316	SERPINA1, LST1, GIMAP1, GCNT1, TAPBPL, RASGRP1, FUT7, CYTH4, GLIPR2, ST8SIA4, CHST15, MAN1A1, GBP2, GBP1, HLA-DQA2, B2M, GBP4, HLA-DQA1, CTSC, GBP3, HLA-DPA1, HS3ST3B1, SRGN, CD74, IL15RA, GBP5, HLA-H, HLA-DRB5, HLA-B, HLA-C, HLA-A, HLA-F, CBFA2T3, TAPBP, HLA-E, HLA-DPB1, TLR8, HLA-DRA, TLR7, ABCG1, HLA-DQB2, HLA-DRB1, HLA-DQB1	820	591	18224	1.61700301266972	0.551470016011553	0.0250266089952704	0.0225673468396658
284	GOTERM_BP_DIRECT	GO:0042127~regulation of cell proliferation	19	1.90380761523046	0.00237737672418823	ITK, CXCL9, CD40, PTGER2, TNFRSF18, CXCL13, TNFRSF1B, TNF, NFKBIA, FGR, CXCL10, CXCL11, LCK, MZB1, BTK, PTK2B, CD27, GHRL, TNFRSF4	778	185	16792	2.21668866810255	0.998401133595387	0.0373745736174708	0.0351077725548727
285	GOTERM_MF_DIRECT	GO:0005085~guanyl-nucleotide exchange factor activity	14	1.40280561122244	0.00254456326507159	DOCK8, SH2D3C, RASGRP2, RASGRP1, RASGRP4, VAV1, FGD2, ARHGAP4, FGD3, RASGEF1B, TAGAP, ELMO1, RGL4, DOCK2	762	118	16881	2.62838649406112	0.845497024129181	0.048633103095083	0.04604553007911
286	GOTERM_MF_DIRECT	GO:0001530~lipopolysaccharide binding	6	0.601202404809619	0.00255047407891776	CD6, PTAFR, TREM2, CD14, TLR4, TLR2	762	22	16881	6.04187544738726	0.846166682051366	0.048633103095083	0.04604553007911
287	GOTERM_BP_DIRECT	GO:0043552~positive regulation of phosphatidylinositol 3-kinase activity	7	0.701402805611222	0.00262671564480034	LYN, FGR, FLT3, PTK2B, CCR7, CCL19, NOD2	778	31	16792	4.87370428725433	0.999186865437951	0.0410557173615036	0.0385656516635426
288	GOTERM_MF_DIRECT	GO:0017124~SH3 domain binding	14	1.40280561122244	0.00274198090910483	LYN, NCF1, SH2D2A, WAS, PTPN22, CYBA, ARHGAP27, CD3E, INPP5D, ELMO1, HCLS1, EVL, PTPN6, SKAP1	762	119	16881	2.60629921259843	0.866363595889195	0.048633103095083	0.04604553007911
289	GOTERM_MF_DIRECT	GO:0016494~C-X-C chemokine receptor activity	4	0.400801603206413	0.00278661709412481	GPR35, CXCR3, CXCR4, CXCR6	762	7	16881	12.6591676040495	0.8706769299808	0.048633103095083	0.04604553007911
290	GOTERM_MF_DIRECT	GO:0031726~CCR1 chemokine receptor binding	4	0.400801603206413	0.00278661709412481	CCL7, CCL5, CCL4, CCL3	762	7	16881	12.6591676040495	0.8706769299808	0.048633103095083	0.04604553007911
291	GOTERM_MF_DIRECT	GO:0008329~signaling pattern recognition receptor activity	4	0.400801603206413	0.00278661709412481	FCN1, MARCO, CLEC7A, TLR2	762	7	16881	12.6591676040495	0.8706769299808	0.048633103095083	0.04604553007911
292	GOTERM_BP_DIRECT	GO:0008037~cell recognition	6	0.601202404809619	0.00285716000271433	NCR3, CLEC7A, CD5, CRTAM, CD226, TIGIT	778	22	16792	5.88642206122926	0.99956478910656	0.0444009232605721	0.041707967855715
293	GOTERM_BP_DIRECT	GO:0070383~DNA cytosine deamination	4	0.400801603206413	0.00300271691186131	APOBEC3D, APOBEC3G, APOBEC3H, APOBEC3A	778	7	16792	12.3334557473375	0.99970677439744	0.0451074807204054	0.0423716719784873
294	GOTERM_BP_DIRECT	GO:0043305~negative regulation of mast cell degranulation	4	0.400801603206413	0.00300271691186131	CD84, CD300A, HMOX1, LGALS9	778	7	16792	12.3334557473375	0.99970677439744	0.0451074807204054	0.0423716719784873
295	GOTERM_BP_DIRECT	GO:0032609~interferon-gamma production	4	0.400801603206413	0.00300271691186131	EOMES, ITK, LILRB1, TLR4	778	7	16792	12.3334557473375	0.99970677439744	0.0451074807204054	0.0423716719784873
296	GOTERM_BP_DIRECT	GO:0002455~humoral immune response mediated by circulating immunoglobulin	4	0.400801603206413	0.00300271691186131	HLA-DRB5, BCL3, HLA-DRB1, HLA-DQB1	778	7	16792	12.3334557473375	0.99970677439744	0.0451074807204054	0.0423716719784873
297	GOTERM_BP_DIRECT	GO:0050861~positive regulation of B cell receptor signaling pathway	4	0.400801603206413	0.00300271691186131	LYN, PRKCB, NFAM1, STAP1	778	7	16792	12.3334557473375	0.99970677439744	0.0451074807204054	0.0423716719784873
298	GOTERM_BP_DIRECT	GO:0002606~positive regulation of dendritic cell antigen processing and presentation	4	0.400801603206413	0.00300271691186131	CD74, CCR7, CCL19, NOD2	778	7	16792	12.3334557473375	0.99970677439744	0.0451074807204054	0.0423716719784873
299	GOTERM_BP_DIRECT	GO:0007259~JAK-STAT cascade	7	0.701402805611222	0.00310842461375163	IL15RA, SOCS1, STAT1, STAT4, CCL2, NMI, CCR2	778	32	16792	4.72140102827764	0.999779890187898	0.046118772310274	0.0433216278358343
300	GOTERM_BP_DIRECT	GO:0042100~B cell proliferation	7	0.701402805611222	0.00310842461375163	IL10, CD79A, CD40, PTPRC, CD40LG, IL7R, MS4A1	778	32	16792	4.72140102827764	0.999779890187898	0.046118772310274	0.0433216278358343
301	GOTERM_BP_DIRECT	GO:0042554~superoxide anion generation	5	0.501002004008016	0.00313825965424942	NCF1, NCF2, CYBB, CYBA, SOD2	778	14	16792	7.70840984208593	0.99979700731825	0.046118772310274	0.0433216278358343
302	GOTERM_BP_DIRECT	GO:0071361~cellular response to ethanol	5	0.501002004008016	0.00313825965424942	SPI1, CCL7, KCNMB1, CYBB, SOD2	778	14	16792	7.70840984208593	0.99979700731825	0.046118772310274	0.0433216278358343
303	GOTERM_CC_DIRECT	GO:0032588~trans-Golgi network membrane	11	1.10220440881764	0.00398120238880534	CD74, HLA-DRB5, HLA-DPB1, HLA-DRA, PLD4, HLA-DQA2, HLA-DQB2, HLA-DRB1, HLA-DQA1, HLA-DPA1, HLA-DQB1	820	83	18224	2.94540111666177	0.74848316952923	0.0417423038341408	0.037640458948705
304	KEGG_PATHWAY	hsa05132:Salmonella infection	12	1.20240480961924	0.00865782617316124	IFNG, CCL3L1, CCL4L2, CCL4, IL18, RHOG, CCL3, WAS, CD14, NLRC4, TLR4, MAPK13	404	83	6879	2.46176786353334	0.863478714880725	0.0427636040675967	0.0349545981074269
305	KEGG_PATHWAY	hsa05146:Amoebiasis	14	1.40280561122244	0.00866281193367164	IL10, ITGAM, PRKCB, ITGB2, SERPINB9, TNF, PIK3CG, PIK3R5, GNA15, IFNG, CD14, PLCB2, TLR4, TLR2	404	106	6879	2.24887913319634	0.863635857759857	0.0427636040675967	0.0349545981074269
306	KEGG_PATHWAY	hsa04611:Platelet activation	16	1.60320641282565	0.00873864952685673	LYN, FCER1G, SYK, RASGRP2, RASGRP1, PIK3CG, MAPK13, PIK3R5, VAMP8, APBB1IP, P2RX1, TBXAS1, BTK, LCP2, PLCB2, FERMT3	404	130	6879	2.0956587966489	0.866004048739997	0.0427636040675967	0.0349545981074269
307	KEGG_PATHWAY	hsa04623:Cytosolic DNA-sensing pathway	10	1.00200400801603	0.011624561702967	ZBP1, NFKBIA, CXCL10, AIM2, RIPK3, CCL5, CCL4L2, CCL4, IRF7, IL18	404	64	6879	2.66050433168317	0.931273335590618	0.0557010248267167	0.0455295333366206
