# Supplementary material for: Integrative Characterization of the Role of IL27 In Melanoma Using Bioinformatics Analysis
Source: Front Immunol. 2021 Oct 18;12:713001. doi: 10.3389/fimmu.2021.713001 (PMC8558420; doi:10.3389/fimmu.2021.713001)
Supplement: Supplementary file 7 [file DataSheet_3.csv]

	Characteristic	Hazard.Ratio	CI95	P.Value
1	Gender	0.92	0.58-1.46	0.719
2	Age	1.02	1-1.03	0.029
3	Breslow_depth	1.06	1.03-1.09	0
4	Clark_level	1.78	1.27-2.5	0.001
5	Ulceration	1.36	0.85-2.16	0.195
6	Pathologic_stage	1.32	1.02-1.72	0.036
7	T	1.42	1.12-1.8	0.004
8	N	1.4	1.12-1.74	0.003
9	M	0.85	0.21-3.46	0.818
10	IL27	0.49	0.3-0.81	0.005
