# Supplementary material for: Integrative Characterization of the Role of IL27 In Melanoma Using Bioinformatics Analysis
Source: Front Immunol. 2021 Oct 18;12:713001. doi: 10.3389/fimmu.2021.713001 (PMC8558420; doi:10.3389/fimmu.2021.713001)
Supplement: Supplementary file 8 [file DataSheet_4.csv]

	ID	class
TCGA-FR-A8YC	TCGA-FR-A8YC	Cold tumors
TCGA-EE-A29P	TCGA-EE-A29P	Hot tumors
TCGA-D3-A1Q3	TCGA-D3-A1Q3	Hot tumors
TCGA-EE-A3JB	TCGA-EE-A3JB	Hot tumors
TCGA-WE-A8ZY	TCGA-WE-A8ZY	Cold tumors
TCGA-EB-A5SE	TCGA-EB-A5SE	Cold tumors
TCGA-HR-A5NC	TCGA-HR-A5NC	Cold tumors
TCGA-EE-A2MD	TCGA-EE-A2MD	Hot tumors
TCGA-D9-A6EC	TCGA-D9-A6EC	Cold tumors
TCGA-EE-A2MM	TCGA-EE-A2MM	Hot tumors
TCGA-W3-AA1W	TCGA-W3-AA1W	Hot tumors
TCGA-EE-A29G	TCGA-EE-A29G	Hot tumors
TCGA-D3-A2J8	TCGA-D3-A2J8	Hot tumors
TCGA-ER-A2NG	TCGA-ER-A2NG	Hot tumors
TCGA-D3-A3CC	TCGA-D3-A3CC	Cold tumors
TCGA-EE-A2MI	TCGA-EE-A2MI	Hot tumors
TCGA-D3-A3C6	TCGA-D3-A3C6	Hot tumors
TCGA-D3-A5GS	TCGA-D3-A5GS	Hot tumors
TCGA-EB-A6QZ	TCGA-EB-A6QZ	Cold tumors
TCGA-EB-A3XE	TCGA-EB-A3XE	Hot tumors
TCGA-EB-A42Y	TCGA-EB-A42Y	Cold tumors
TCGA-D3-A1QA	TCGA-D3-A1QA	Cold tumors
TCGA-BF-A5EQ	TCGA-BF-A5EQ	Hot tumors
TCGA-BF-A1PU	TCGA-BF-A1PU	Cold tumors
TCGA-WE-A8K4	TCGA-WE-A8K4	Hot tumors
TCGA-ER-A19S	TCGA-ER-A19S	Hot tumors
TCGA-D3-A2JE	TCGA-D3-A2JE	Cold tumors
TCGA-BF-AAP8	TCGA-BF-AAP8	Cold tumors
TCGA-ER-A2NH	TCGA-ER-A2NH	Hot tumors
TCGA-FR-A726	TCGA-FR-A726	Cold tumors
TCGA-D3-A3C7	TCGA-D3-A3C7	Hot tumors
TCGA-EE-A3AH	TCGA-EE-A3AH	Cold tumors
TCGA-WE-AAA3	TCGA-WE-AAA3	Hot tumors
TCGA-EB-A97M	TCGA-EB-A97M	Hot tumors
TCGA-ER-A19N	TCGA-ER-A19N	Hot tumors
TCGA-D3-A3CB	TCGA-D3-A3CB	Hot tumors
TCGA-D3-A8GM	TCGA-D3-A8GM	Hot tumors
TCGA-BF-A3DM	TCGA-BF-A3DM	Cold tumors
TCGA-DA-A1HW	TCGA-DA-A1HW	Hot tumors
TCGA-FW-A3TV	TCGA-FW-A3TV	Cold tumors
TCGA-ER-A196	TCGA-ER-A196	Cold tumors
TCGA-WE-A8K1	TCGA-WE-A8K1	Hot tumors
TCGA-FS-A1ZZ	TCGA-FS-A1ZZ	Cold tumors
TCGA-FS-A4F2	TCGA-FS-A4F2	Cold tumors
TCGA-EE-A2GB	TCGA-EE-A2GB	Hot tumors
TCGA-D3-A2JO	TCGA-D3-A2JO	Hot tumors
TCGA-Z2-AA3S	TCGA-Z2-AA3S	Cold tumors
TCGA-ER-A19C	TCGA-ER-A19C	Cold tumors
TCGA-WE-AA9Y	TCGA-WE-AA9Y	Cold tumors
TCGA-EE-A29X	TCGA-EE-A29X	Hot tumors
TCGA-GF-A3OT	TCGA-GF-A3OT	Hot tumors
TCGA-D9-A1JX	TCGA-D9-A1JX	Hot tumors
TCGA-D3-A8GD	TCGA-D3-A8GD	Hot tumors
TCGA-DA-A1I7	TCGA-DA-A1I7	Cold tumors
TCGA-FS-A4FB	TCGA-FS-A4FB	Cold tumors
TCGA-ER-A3ET	TCGA-ER-A3ET	Cold tumors
TCGA-D9-A3Z1	TCGA-D9-A3Z1	Hot tumors
TCGA-ER-A1A1	TCGA-ER-A1A1	Cold tumors
TCGA-FS-A4F8	TCGA-FS-A4F8	Cold tumors
TCGA-DA-A1I0	TCGA-DA-A1I0	Cold tumors
TCGA-EE-A2MJ	TCGA-EE-A2MJ	Hot tumors
TCGA-BF-AAP6	TCGA-BF-AAP6	Cold tumors
TCGA-ER-A2NF	TCGA-ER-A2NF	Hot tumors
TCGA-D3-A1Q4	TCGA-D3-A1Q4	Cold tumors
TCGA-3N-A9WB	TCGA-3N-A9WB	Cold tumors
TCGA-EE-A2GO	TCGA-EE-A2GO	Cold tumors
TCGA-EE-A3AG	TCGA-EE-A3AG	Cold tumors
TCGA-DA-A3F3	TCGA-DA-A3F3	Hot tumors
TCGA-EB-A5SG	TCGA-EB-A5SG	Hot tumors
TCGA-W3-AA21	TCGA-W3-AA21	Cold tumors
TCGA-BF-A1Q0	TCGA-BF-A1Q0	Hot tumors
TCGA-FS-A1ZQ	TCGA-FS-A1ZQ	Cold tumors
TCGA-EE-A2GP	TCGA-EE-A2GP	Cold tumors
TCGA-FS-A1ZR	TCGA-FS-A1ZR	Hot tumors
TCGA-OD-A75X	TCGA-OD-A75X	Hot tumors
TCGA-DA-A95Y	TCGA-DA-A95Y	Cold tumors
TCGA-EE-A29L	TCGA-EE-A29L	Cold tumors
TCGA-D3-A3CE	TCGA-D3-A3CE	Hot tumors
TCGA-EE-A3AF	TCGA-EE-A3AF	Hot tumors
TCGA-D3-A3C3	TCGA-D3-A3C3	Hot tumors
TCGA-EE-A3J5	TCGA-EE-A3J5	Hot tumors
TCGA-XV-A9W5	TCGA-XV-A9W5	Cold tumors
TCGA-GN-A8LL	TCGA-GN-A8LL	Cold tumors
TCGA-EB-A3XF	TCGA-EB-A3XF	Hot tumors
TCGA-EB-A6R0	TCGA-EB-A6R0	Hot tumors
TCGA-FS-A4F9	TCGA-FS-A4F9	Cold tumors
TCGA-FS-A1YY	TCGA-FS-A1YY	Cold tumors
TCGA-EE-A2GH	TCGA-EE-A2GH	Hot tumors
TCGA-GF-A2C7	TCGA-GF-A2C7	Cold tumors
TCGA-EE-A2GT	TCGA-EE-A2GT	Cold tumors
TCGA-EB-A51B	TCGA-EB-A51B	Hot tumors
TCGA-EE-A29R	TCGA-EE-A29R	Cold tumors
TCGA-ER-A19E	TCGA-ER-A19E	Cold tumors
TCGA-HR-A2OH	TCGA-HR-A2OH	Hot tumors
TCGA-GN-A4U7	TCGA-GN-A4U7	Cold tumors
TCGA-EB-A42Z	TCGA-EB-A42Z	Cold tumors
TCGA-ER-A42H	TCGA-ER-A42H	Cold tumors
TCGA-FS-A1ZA	TCGA-FS-A1ZA	Hot tumors
TCGA-DA-A1HY	TCGA-DA-A1HY	Cold tumors
TCGA-EB-A3Y6	TCGA-EB-A3Y6	Hot tumors
TCGA-FR-A7U9	TCGA-FR-A7U9	Hot tumors
TCGA-EB-A3XC	TCGA-EB-A3XC	Hot tumors
TCGA-ER-A42L	TCGA-ER-A42L	Hot tumors
TCGA-ER-A19M	TCGA-ER-A19M	Hot tumors
TCGA-FS-A1ZD	TCGA-FS-A1ZD	Cold tumors
TCGA-ER-A19G	TCGA-ER-A19G	Hot tumors
TCGA-WE-A8ZQ	TCGA-WE-A8ZQ	Cold tumors
TCGA-QB-AA9O	TCGA-QB-AA9O	Hot tumors
TCGA-ER-A19T	TCGA-ER-A19T	Cold tumors
TCGA-BF-A5ER	TCGA-BF-A5ER	Cold tumors
TCGA-ER-A2NC	TCGA-ER-A2NC	Cold tumors
TCGA-DA-A95V	TCGA-DA-A95V	Hot tumors
TCGA-EB-A82B	TCGA-EB-A82B	Hot tumors
TCGA-EB-A5VV	TCGA-EB-A5VV	Cold tumors
TCGA-EE-A2A5	TCGA-EE-A2A5	Cold tumors
TCGA-EE-A29D	TCGA-EE-A29D	Cold tumors
TCGA-EE-A3J7	TCGA-EE-A3J7	Cold tumors
TCGA-EE-A2MQ	TCGA-EE-A2MQ	Cold tumors
TCGA-BF-AAP7	TCGA-BF-AAP7	Hot tumors
TCGA-EE-A29A	TCGA-EE-A29A	Cold tumors
TCGA-DA-A1IB	TCGA-DA-A1IB	Hot tumors
TCGA-XV-A9W2	TCGA-XV-A9W2	Hot tumors
TCGA-D9-A3Z4	TCGA-D9-A3Z4	Hot tumors
TCGA-EE-A2GJ	TCGA-EE-A2GJ	Hot tumors
TCGA-EB-A4P0	TCGA-EB-A4P0	Cold tumors
TCGA-EB-A3HV	TCGA-EB-A3HV	Cold tumors
TCGA-EE-A2GK	TCGA-EE-A2GK	Cold tumors
TCGA-WE-A8JZ	TCGA-WE-A8JZ	Cold tumors
TCGA-EE-A2MP	TCGA-EE-A2MP	Hot tumors
TCGA-D3-A5GO	TCGA-D3-A5GO	Hot tumors
TCGA-D3-A51J	TCGA-D3-A51J	Hot tumors
TCGA-QB-A6FS	TCGA-QB-A6FS	Hot tumors
TCGA-EB-A4XL	TCGA-EB-A4XL	Hot tumors
TCGA-GN-A264	TCGA-GN-A264	Cold tumors
TCGA-D3-A2JF	TCGA-D3-A2JF	Hot tumors
TCGA-EE-A3JD	TCGA-EE-A3JD	Hot tumors
TCGA-DA-A1HV	TCGA-DA-A1HV	Hot tumors
TCGA-D9-A4Z2	TCGA-D9-A4Z2	Cold tumors
TCGA-DA-A1I8	TCGA-DA-A1I8	Cold tumors
TCGA-D3-A5GN	TCGA-D3-A5GN	Hot tumors
TCGA-FS-A1ZS	TCGA-FS-A1ZS	Cold tumors
TCGA-ER-A19J	TCGA-ER-A19J	Cold tumors
TCGA-EE-A2MK	TCGA-EE-A2MK	Hot tumors
TCGA-BF-AAOX	TCGA-BF-AAOX	Cold tumors
TCGA-FR-A728	TCGA-FR-A728	Hot tumors
TCGA-EE-A2GS	TCGA-EE-A2GS	Hot tumors
TCGA-YG-AA3O	TCGA-YG-AA3O	Cold tumors
TCGA-EE-A2A2	TCGA-EE-A2A2	Hot tumors
TCGA-EE-A2ME	TCGA-EE-A2ME	Hot tumors
TCGA-EE-A29C	TCGA-EE-A29C	Cold tumors
TCGA-EB-A4OY	TCGA-EB-A4OY	Cold tumors
TCGA-3N-A9WC	TCGA-3N-A9WC	Hot tumors
TCGA-ER-A3PL	TCGA-ER-A3PL	Hot tumors
TCGA-BF-AAP0	TCGA-BF-AAP0	Hot tumors
TCGA-ER-A19B	TCGA-ER-A19B	Cold tumors
TCGA-WE-A8ZO	TCGA-WE-A8ZO	Hot tumors
TCGA-FS-A1Z3	TCGA-FS-A1Z3	Cold tumors
TCGA-EE-A20B	TCGA-EE-A20B	Hot tumors
TCGA-FS-A4F5	TCGA-FS-A4F5	Hot tumors
TCGA-EE-A29W	TCGA-EE-A29W	Cold tumors
TCGA-EE-A29B	TCGA-EE-A29B	Cold tumors
TCGA-D3-A51E	TCGA-D3-A51E	Hot tumors
TCGA-FS-A1ZF	TCGA-FS-A1ZF	Cold tumors
TCGA-WE-A8ZM	TCGA-WE-A8ZM	Cold tumors
TCGA-LH-A9QB	TCGA-LH-A9QB	Cold tumors
TCGA-RP-A693	TCGA-RP-A693	Hot tumors
TCGA-D3-A51H	TCGA-D3-A51H	Cold tumors
TCGA-WE-AAA4	TCGA-WE-AAA4	Hot tumors
TCGA-EE-A181	TCGA-EE-A181	Hot tumors
TCGA-WE-A8ZR	TCGA-WE-A8ZR	Cold tumors
TCGA-EB-A5FP	TCGA-EB-A5FP	Cold tumors
TCGA-EE-A182	TCGA-EE-A182	Cold tumors
TCGA-D9-A148	TCGA-D9-A148	Hot tumors
TCGA-FR-A7UA	TCGA-FR-A7UA	Hot tumors
TCGA-D3-A1Q6	TCGA-D3-A1Q6	Cold tumors
TCGA-WE-A8ZT	TCGA-WE-A8ZT	Cold tumors
TCGA-D3-A2JC	TCGA-D3-A2JC	Hot tumors
TCGA-FS-A1YX	TCGA-FS-A1YX	Cold tumors
TCGA-EB-A6L9	TCGA-EB-A6L9	Hot tumors
TCGA-EE-A29S	TCGA-EE-A29S	Hot tumors
TCGA-EE-A17Y	TCGA-EE-A17Y	Cold tumors
TCGA-FS-A1ZJ	TCGA-FS-A1ZJ	Hot tumors
TCGA-BF-A1PV	TCGA-BF-A1PV	Cold tumors
TCGA-ER-A19W	TCGA-ER-A19W	Hot tumors
TCGA-EE-A2GM	TCGA-EE-A2GM	Cold tumors
TCGA-EE-A2MU	TCGA-EE-A2MU	Hot tumors
TCGA-D3-A8GS	TCGA-D3-A8GS	Hot tumors
TCGA-EB-A4IS	TCGA-EB-A4IS	Hot tumors
TCGA-W3-A824	TCGA-W3-A824	Hot tumors
TCGA-W3-AA1V	TCGA-W3-AA1V	Hot tumors
TCGA-ER-A19O	TCGA-ER-A19O	Hot tumors
TCGA-GN-A265	TCGA-GN-A265	Hot tumors
TCGA-EE-A20H	TCGA-EE-A20H	Cold tumors
TCGA-FS-A1Z0	TCGA-FS-A1Z0	Hot tumors
TCGA-GN-A4U8	TCGA-GN-A4U8	Hot tumors
TCGA-D3-A3MO	TCGA-D3-A3MO	Cold tumors
TCGA-W3-AA1R	TCGA-W3-AA1R	Hot tumors
TCGA-D9-A1JW	TCGA-D9-A1JW	Hot tumors
TCGA-ER-A2NB	TCGA-ER-A2NB	Hot tumors
TCGA-EE-A29Q	TCGA-EE-A29Q	Cold tumors
TCGA-EB-A44R	TCGA-EB-A44R	Hot tumors
TCGA-DA-A95W	TCGA-DA-A95W	Hot tumors
TCGA-EE-A29T	TCGA-EE-A29T	Hot tumors
TCGA-DA-A1I5	TCGA-DA-A1I5	Hot tumors
TCGA-FS-A1Z7	TCGA-FS-A1Z7	Cold tumors
TCGA-EE-A20F	TCGA-EE-A20F	Hot tumors
TCGA-RP-A694	TCGA-RP-A694	Hot tumors
TCGA-FR-A729	TCGA-FR-A729	Hot tumors
TCGA-EE-A2M5	TCGA-EE-A2M5	Hot tumors
TCGA-BF-AAP4	TCGA-BF-AAP4	Hot tumors
TCGA-D3-A3ML	TCGA-D3-A3ML	Cold tumors
TCGA-ER-A42K	TCGA-ER-A42K	Cold tumors
TCGA-EB-A3XD	TCGA-EB-A3XD	Hot tumors
TCGA-ER-A2ND	TCGA-ER-A2ND	Cold tumors
TCGA-EE-A2MH	TCGA-EE-A2MH	Hot tumors
TCGA-EB-A4IQ	TCGA-EB-A4IQ	Cold tumors
TCGA-D3-A3C1	TCGA-D3-A3C1	Cold tumors
TCGA-ER-A19K	TCGA-ER-A19K	Hot tumors
TCGA-FW-A3I3	TCGA-FW-A3I3	Cold tumors
TCGA-EE-A2GD	TCGA-EE-A2GD	Cold tumors
TCGA-EB-A5SF	TCGA-EB-A5SF	Cold tumors
TCGA-ER-A195	TCGA-ER-A195	Hot tumors
TCGA-EB-A553	TCGA-EB-A553	Hot tumors
TCGA-EB-A82C	TCGA-EB-A82C	Cold tumors
TCGA-D3-A3C8	TCGA-D3-A3C8	Hot tumors
TCGA-EB-A44O	TCGA-EB-A44O	Cold tumors
TCGA-EE-A185	TCGA-EE-A185	Cold tumors
TCGA-D3-A2JN	TCGA-D3-A2JN	Hot tumors
TCGA-FS-A1ZH	TCGA-FS-A1ZH	Hot tumors
TCGA-XV-A9VZ	TCGA-XV-A9VZ	Cold tumors
TCGA-ER-A19L	TCGA-ER-A19L	Cold tumors
TCGA-FS-A1ZG	TCGA-FS-A1ZG	Cold tumors
TCGA-FR-A3YO	TCGA-FR-A3YO	Cold tumors
TCGA-W3-A828	TCGA-W3-A828	Cold tumors
TCGA-BF-A5EO	TCGA-BF-A5EO	Cold tumors
TCGA-GN-A26A	TCGA-GN-A26A	Hot tumors
TCGA-FS-A1ZN	TCGA-FS-A1ZN	Cold tumors
TCGA-FS-A4F0	TCGA-FS-A4F0	Cold tumors
TCGA-ER-A3EV	TCGA-ER-A3EV	Cold tumors
TCGA-D3-A8GJ	TCGA-D3-A8GJ	Hot tumors
TCGA-ER-A198	TCGA-ER-A198	Hot tumors
TCGA-YG-AA3P	TCGA-YG-AA3P	Cold tumors
TCGA-EB-A44Q	TCGA-EB-A44Q	Hot tumors
TCGA-WE-AAA0	TCGA-WE-AAA0	Cold tumors
TCGA-D9-A4Z3	TCGA-D9-A4Z3	Cold tumors
TCGA-EB-A299	TCGA-EB-A299	Hot tumors
TCGA-YD-A9TB	TCGA-YD-A9TB	Hot tumors
TCGA-EB-A24D	TCGA-EB-A24D	Hot tumors
TCGA-D9-A4Z6	TCGA-D9-A4Z6	Cold tumors
TCGA-BF-A5ES	TCGA-BF-A5ES	Cold tumors
TCGA-ER-A197	TCGA-ER-A197	Hot tumors
TCGA-EE-A3J8	TCGA-EE-A3J8	Cold tumors
TCGA-WE-A8K6	TCGA-WE-A8K6	Cold tumors
TCGA-W3-AA1O	TCGA-W3-AA1O	Cold tumors
TCGA-EE-A3AA	TCGA-EE-A3AA	Hot tumors
TCGA-EE-A29V	TCGA-EE-A29V	Cold tumors
TCGA-D3-A2JA	TCGA-D3-A2JA	Hot tumors
TCGA-EE-A3JI	TCGA-EE-A3JI	Cold tumors
TCGA-W3-AA1Q	TCGA-W3-AA1Q	Hot tumors
TCGA-D3-A8GO	TCGA-D3-A8GO	Cold tumors
TCGA-D3-A3MU	TCGA-D3-A3MU	Cold tumors
TCGA-EE-A2A6	TCGA-EE-A2A6	Hot tumors
TCGA-DA-A95X	TCGA-DA-A95X	Hot tumors
TCGA-ER-A19P	TCGA-ER-A19P	Hot tumors
TCGA-BF-A3DN	TCGA-BF-A3DN	Cold tumors
TCGA-EB-A41B	TCGA-EB-A41B	Cold tumors
TCGA-D3-A5GU	TCGA-D3-A5GU	Hot tumors
TCGA-EB-A57M	TCGA-EB-A57M	Cold tumors
TCGA-GN-A263	TCGA-GN-A263	Cold tumors
TCGA-ER-A19A	TCGA-ER-A19A	Hot tumors
TCGA-D3-A3BZ	TCGA-D3-A3BZ	Hot tumors
TCGA-DA-A1I2	TCGA-DA-A1I2	Hot tumors
TCGA-EB-A4OZ	TCGA-EB-A4OZ	Hot tumors
TCGA-GF-A769	TCGA-GF-A769	Cold tumors
TCGA-EE-A2MN	TCGA-EE-A2MN	Hot tumors
TCGA-GN-A26C	TCGA-GN-A26C	Hot tumors
TCGA-D3-A2JK	TCGA-D3-A2JK	Cold tumors
TCGA-XV-AAZV	TCGA-XV-AAZV	Hot tumors
TCGA-FS-A1ZE	TCGA-FS-A1ZE	Cold tumors
TCGA-FS-A1ZM	TCGA-FS-A1ZM	Hot tumors
TCGA-D3-A1Q7	TCGA-D3-A1Q7	Hot tumors
TCGA-EE-A184	TCGA-EE-A184	Hot tumors
TCGA-ER-A194	TCGA-ER-A194	Hot tumors
TCGA-DA-A1I1	TCGA-DA-A1I1	Hot tumors
TCGA-D3-A1QB	TCGA-D3-A1QB	Hot tumors
TCGA-EE-A2MR	TCGA-EE-A2MR	Hot tumors
TCGA-D3-A2JD	TCGA-D3-A2JD	Cold tumors
TCGA-EE-A180	TCGA-EE-A180	Cold tumors
TCGA-EE-A2MG	TCGA-EE-A2MG	Hot tumors
TCGA-GN-A266	TCGA-GN-A266	Hot tumors
TCGA-EB-A85I	TCGA-EB-A85I	Hot tumors
TCGA-EB-A550	TCGA-EB-A550	Cold tumors
TCGA-Z2-A8RT	TCGA-Z2-A8RT	Hot tumors
TCGA-D3-A2JP	TCGA-D3-A2JP	Hot tumors
TCGA-D3-A51N	TCGA-D3-A51N	Hot tumors
TCGA-ER-A19D	TCGA-ER-A19D	Hot tumors
TCGA-GF-A6C8	TCGA-GF-A6C8	Hot tumors
TCGA-BF-A1PZ	TCGA-BF-A1PZ	Cold tumors
TCGA-EE-A3AD	TCGA-EE-A3AD	Cold tumors
TCGA-EB-A5KH	TCGA-EB-A5KH	Cold tumors
TCGA-ER-A2NE	TCGA-ER-A2NE	Cold tumors
TCGA-EB-A5UN	TCGA-EB-A5UN	Cold tumors
TCGA-D3-A8GB	TCGA-D3-A8GB	Hot tumors
TCGA-D3-A2J7	TCGA-D3-A2J7	Hot tumors
TCGA-BF-AAP1	TCGA-BF-AAP1	Cold tumors
TCGA-GF-A4EO	TCGA-GF-A4EO	Hot tumors
TCGA-D3-A5GR	TCGA-D3-A5GR	Hot tumors
TCGA-EE-A2GN	TCGA-EE-A2GN	Cold tumors
TCGA-FR-A8YE	TCGA-FR-A8YE	Cold tumors
TCGA-GN-A4U3	TCGA-GN-A4U3	Cold tumors
TCGA-EE-A2A1	TCGA-EE-A2A1	Hot tumors
TCGA-EE-A2MF	TCGA-EE-A2MF	Hot tumors
TCGA-EE-A2M8	TCGA-EE-A2M8	Hot tumors
TCGA-EE-A3J3	TCGA-EE-A3J3	Hot tumors
TCGA-EB-A430	TCGA-EB-A430	Hot tumors
TCGA-D3-A51F	TCGA-D3-A51F	Hot tumors
TCGA-EB-A431	TCGA-EB-A431	Cold tumors
TCGA-GN-A9SD	TCGA-GN-A9SD	Cold tumors
TCGA-FW-A5DX	TCGA-FW-A5DX	Cold tumors
TCGA-EB-A44P	TCGA-EB-A44P	Cold tumors
TCGA-EB-A5SH	TCGA-EB-A5SH	Cold tumors
TCGA-ER-A199	TCGA-ER-A199	Hot tumors
TCGA-FW-A5DY	TCGA-FW-A5DY	Cold tumors
TCGA-WE-A8ZX	TCGA-WE-A8ZX	Hot tumors
TCGA-EE-A3J4	TCGA-EE-A3J4	Hot tumors
TCGA-D3-A1Q8	TCGA-D3-A1Q8	Cold tumors
TCGA-EE-A29M	TCGA-EE-A29M	Hot tumors
TCGA-DA-A3F8	TCGA-DA-A3F8	Hot tumors
TCGA-XV-AAZY	TCGA-XV-AAZY	Cold tumors
TCGA-EE-A17Z	TCGA-EE-A17Z	Cold tumors
TCGA-EE-A29E	TCGA-EE-A29E	Cold tumors
TCGA-D9-A4Z5	TCGA-D9-A4Z5	Cold tumors
TCGA-FR-A2OS	TCGA-FR-A2OS	Cold tumors
TCGA-YD-A9TA	TCGA-YD-A9TA	Hot tumors
TCGA-W3-A825	TCGA-W3-A825	Hot tumors
TCGA-DA-A3F2	TCGA-DA-A3F2	Hot tumors
TCGA-FR-A8YD	TCGA-FR-A8YD	Cold tumors
TCGA-BF-A1PX	TCGA-BF-A1PX	Hot tumors
TCGA-FS-A4FC	TCGA-FS-A4FC	Hot tumors
TCGA-D3-A5GT	TCGA-D3-A5GT	Cold tumors
TCGA-D3-A5GL	TCGA-D3-A5GL	Cold tumors
TCGA-DA-A3F5	TCGA-DA-A3F5	Cold tumors
TCGA-EE-A2MT	TCGA-EE-A2MT	Cold tumors
TCGA-EE-A20I	TCGA-EE-A20I	Hot tumors
TCGA-GF-A6C9	TCGA-GF-A6C9	Hot tumors
TCGA-WE-A8ZN	TCGA-WE-A8ZN	Hot tumors
TCGA-D3-A51G	TCGA-D3-A51G	Hot tumors
TCGA-FS-A1ZP	TCGA-FS-A1ZP	Cold tumors
TCGA-ER-A19F	TCGA-ER-A19F	Hot tumors
TCGA-FR-A3YN	TCGA-FR-A3YN	Hot tumors
TCGA-EB-A44N	TCGA-EB-A44N	Hot tumors
TCGA-IH-A3EA	TCGA-IH-A3EA	Cold tumors
TCGA-EE-A2GR	TCGA-EE-A2GR	Cold tumors
TCGA-GN-A267	TCGA-GN-A267	Hot tumors
TCGA-EE-A183	TCGA-EE-A183	Cold tumors
TCGA-D3-A2JL	TCGA-D3-A2JL	Hot tumors
TCGA-EE-A20C	TCGA-EE-A20C	Cold tumors
TCGA-RP-A6K9	TCGA-RP-A6K9	Hot tumors
TCGA-D3-A8GQ	TCGA-D3-A8GQ	Cold tumors
TCGA-EB-A551	TCGA-EB-A551	Hot tumors
TCGA-GN-A8LK	TCGA-GN-A8LK	Cold tumors
TCGA-GN-A26D	TCGA-GN-A26D	Cold tumors
TCGA-FS-A1ZK	TCGA-FS-A1ZK	Cold tumors
TCGA-FW-A3R5	TCGA-FW-A3R5	Hot tumors
TCGA-D3-A8GP	TCGA-D3-A8GP	Cold tumors
TCGA-EE-A2MS	TCGA-EE-A2MS	Hot tumors
TCGA-D9-A6EG	TCGA-D9-A6EG	Cold tumors
TCGA-BF-AAP2	TCGA-BF-AAP2	Cold tumors
TCGA-DA-A1IA	TCGA-DA-A1IA	Cold tumors
TCGA-GN-A262	TCGA-GN-A262	Cold tumors
TCGA-EE-A2MC	TCGA-EE-A2MC	Hot tumors
TCGA-EE-A3AC	TCGA-EE-A3AC	Hot tumors
TCGA-GN-A8LN	TCGA-GN-A8LN	Hot tumors
TCGA-D9-A6E9	TCGA-D9-A6E9	Hot tumors
TCGA-EB-A6QY	TCGA-EB-A6QY	Cold tumors
TCGA-FR-A69P	TCGA-FR-A69P	Cold tumors
TCGA-D3-A2JB	TCGA-D3-A2JB	Hot tumors
TCGA-EE-A2A0	TCGA-EE-A2A0	Hot tumors
TCGA-EB-A24C	TCGA-EB-A24C	Cold tumors
TCGA-ER-A19H	TCGA-ER-A19H	Hot tumors
TCGA-FS-A4FD	TCGA-FS-A4FD	Hot tumors
TCGA-D3-A51R	TCGA-D3-A51R	Cold tumors
TCGA-D3-A3CF	TCGA-D3-A3CF	Hot tumors
TCGA-EE-A3JE	TCGA-EE-A3JE	Hot tumors
TCGA-D3-A8GN	TCGA-D3-A8GN	Hot tumors
TCGA-FS-A1ZU	TCGA-FS-A1ZU	Cold tumors
TCGA-GN-A4U9	TCGA-GN-A4U9	Hot tumors
TCGA-D3-A1Q1	TCGA-D3-A1Q1	Cold tumors
TCGA-EE-A2M7	TCGA-EE-A2M7	Cold tumors
TCGA-EE-A3JH	TCGA-EE-A3JH	Hot tumors
TCGA-D3-A8GR	TCGA-D3-A8GR	Cold tumors
TCGA-EB-A85J	TCGA-EB-A85J	Hot tumors
TCGA-XV-AAZW	TCGA-XV-AAZW	Cold tumors
TCGA-EE-A29H	TCGA-EE-A29H	Cold tumors
TCGA-EE-A2M6	TCGA-EE-A2M6	Cold tumors
TCGA-RP-A695	TCGA-RP-A695	Cold tumors
TCGA-D3-A2JH	TCGA-D3-A2JH	Hot tumors
TCGA-FS-A1YW	TCGA-FS-A1YW	Cold tumors
TCGA-EE-A2ML	TCGA-EE-A2ML	Hot tumors
TCGA-D3-A1Q9	TCGA-D3-A1Q9	Hot tumors
TCGA-EE-A17X	TCGA-EE-A17X	Cold tumors
TCGA-D3-A1Q5	TCGA-D3-A1Q5	Cold tumors
TCGA-D3-A2JG	TCGA-D3-A2JG	Cold tumors
TCGA-GN-A4U5	TCGA-GN-A4U5	Hot tumors
TCGA-EE-A2GE	TCGA-EE-A2GE	Hot tumors
TCGA-DA-A1I4	TCGA-DA-A1I4	Cold tumors
TCGA-BF-AAOU	TCGA-BF-AAOU	Cold tumors
TCGA-FR-A44A	TCGA-FR-A44A	Hot tumors
TCGA-D9-A6EA	TCGA-D9-A6EA	Cold tumors
TCGA-EB-A5UL	TCGA-EB-A5UL	Hot tumors
TCGA-FS-A1ZY	TCGA-FS-A1ZY	Cold tumors
TCGA-WE-A8K5	TCGA-WE-A8K5	Hot tumors
TCGA-FS-A4F4	TCGA-FS-A4F4	Hot tumors
TCGA-DA-A1IC	TCGA-DA-A1IC	Cold tumors
TCGA-YD-A89C	TCGA-YD-A89C	Cold tumors
TCGA-EB-A41A	TCGA-EB-A41A	Cold tumors
TCGA-D3-A3MR	TCGA-D3-A3MR	Hot tumors
TCGA-ER-A3ES	TCGA-ER-A3ES	Cold tumors
TCGA-RP-A690	TCGA-RP-A690	Cold tumors
TCGA-D3-A8GK	TCGA-D3-A8GK	Cold tumors
TCGA-EE-A2GU	TCGA-EE-A2GU	Hot tumors
TCGA-FS-A1ZC	TCGA-FS-A1ZC	Cold tumors
TCGA-3N-A9WD	TCGA-3N-A9WD	Hot tumors
TCGA-D3-A8GL	TCGA-D3-A8GL	Cold tumors
TCGA-FR-A3R1	TCGA-FR-A3R1	Hot tumors
TCGA-HR-A2OG	TCGA-HR-A2OG	Hot tumors
TCGA-EB-A1NK	TCGA-EB-A1NK	Cold tumors
TCGA-D9-A1X3	TCGA-D9-A1X3	Cold tumors
TCGA-GN-A268	TCGA-GN-A268	Cold tumors
TCGA-YG-AA3N	TCGA-YG-AA3N	Hot tumors
TCGA-EE-A3JA	TCGA-EE-A3JA	Hot tumors
TCGA-D3-A3MV	TCGA-D3-A3MV	Cold tumors
TCGA-D3-A2J6	TCGA-D3-A2J6	Hot tumors
TCGA-D3-A8GV	TCGA-D3-A8GV	Cold tumors
TCGA-EB-A3Y7	TCGA-EB-A3Y7	Cold tumors
TCGA-EE-A2GI	TCGA-EE-A2GI	Hot tumors
TCGA-EB-A5VU	TCGA-EB-A5VU	Cold tumors
TCGA-D9-A3Z3	TCGA-D9-A3Z3	Hot tumors
TCGA-BF-A9VF	TCGA-BF-A9VF	Cold tumors
TCGA-D3-A51K	TCGA-D3-A51K	Cold tumors
TCGA-EE-A29N	TCGA-EE-A29N	Hot tumors
TCGA-ER-A193	TCGA-ER-A193	Hot tumors
TCGA-BF-A3DJ	TCGA-BF-A3DJ	Hot tumors
TCGA-DA-A960	TCGA-DA-A960	Cold tumors
TCGA-EB-A3XB	TCGA-EB-A3XB	Cold tumors
TCGA-D3-A51T	TCGA-D3-A51T	Hot tumors
TCGA-D9-A149	TCGA-D9-A149	Hot tumors
TCGA-GN-A4U4	TCGA-GN-A4U4	Cold tumors
TCGA-DA-A95Z	TCGA-DA-A95Z	Cold tumors
TCGA-FR-A7U8	TCGA-FR-A7U8	Cold tumors
TCGA-FS-A1ZW	TCGA-FS-A1ZW	Hot tumors
TCGA-D3-A8GE	TCGA-D3-A8GE	Hot tumors
TCGA-FS-A1ZT	TCGA-FS-A1ZT	Hot tumors
TCGA-EE-A2GL	TCGA-EE-A2GL	Hot tumors
TCGA-ER-A19Q	TCGA-ER-A19Q	Hot tumors
TCGA-FW-A3TU	TCGA-FW-A3TU	Cold tumors
TCGA-EB-A5UM	TCGA-EB-A5UM	Hot tumors
TCGA-BF-A5EP	TCGA-BF-A5EP	Cold tumors
TCGA-D3-A2J9	TCGA-D3-A2J9	Hot tumors
TCGA-EE-A3AB	TCGA-EE-A3AB	Cold tumors
TCGA-EE-A2GC	TCGA-EE-A2GC	Hot tumors
TCGA-D3-A8GI	TCGA-D3-A8GI	Cold tumors
TCGA-D3-A8GC	TCGA-D3-A8GC	Cold tumors
TCGA-Z2-AA3V	TCGA-Z2-AA3V	Hot tumors
TCGA-FS-A1Z4	TCGA-FS-A1Z4	Hot tumors
TCGA-BF-A3DL	TCGA-BF-A3DL	Cold tumors
TCGA-XV-AB01	TCGA-XV-AB01	Cold tumors
TCGA-FS-A1ZB	TCGA-FS-A1ZB	Cold tumors
