# Supplementary material for: Integrative Characterization of the Role of IL27 In Melanoma Using Bioinformatics Analysis
Source: Front Immunol. 2021 Oct 18;12:713001. doi: 10.3389/fimmu.2021.713001 (PMC8558420; doi:10.3389/fimmu.2021.713001)
Supplement: Supplementary file 9 [file DataSheet_5.csv]

	TCGA-FR-A8YC	TCGA-EE-A29P	TCGA-D3-A1Q3	TCGA-EE-A3JB	TCGA-WE-A8ZY	TCGA-EB-A5SE	TCGA-HR-A5NC	TCGA-EE-A2MD	TCGA-D9-A6EC	TCGA-EE-A2MM	TCGA-W3-AA1W	TCGA-EE-A29G	TCGA-D3-A2J8	TCGA-ER-A2NG	TCGA-D3-A3CC	TCGA-EE-A2MI	TCGA-D3-A3C6	TCGA-D3-A5GS	TCGA-EB-A6QZ	TCGA-EB-A3XE	TCGA-EB-A42Y	TCGA-D3-A1QA	TCGA-BF-A5EQ	TCGA-BF-A1PU	TCGA-WE-A8K4	TCGA-ER-A19S	TCGA-D3-A2JE	TCGA-BF-AAP8	TCGA-ER-A2NH	TCGA-FR-A726	TCGA-D3-A3C7	TCGA-EE-A3AH	TCGA-WE-AAA3	TCGA-EB-A97M	TCGA-ER-A19N	TCGA-D3-A3CB	TCGA-D3-A8GM	TCGA-BF-A3DM	TCGA-DA-A1HW	TCGA-FW-A3TV	TCGA-ER-A196	TCGA-WE-A8K1	TCGA-FS-A1ZZ	TCGA-FS-A4F2	TCGA-EE-A2GB	TCGA-D3-A2JO	TCGA-Z2-AA3S	TCGA-ER-A19C	TCGA-WE-AA9Y
Angiogenesis	0.910888589469957	0.998012077701589	0.969899252179072	1.06928659785059	0.929237768503802	0.964133202146671	1.00726494617936	0.956974682992075	0.891456288360158	0.96589339792488	0.916026144423873	1.01256221839018	1.09001717893306	0.977350645401279	0.978203179829118	1.05419078599217	1.00662784080703	1.04037731471391	0.993461051085448	0.9859185058672	1.01331949463804	0.947155879091943	1.00206012357181	0.999968814752592	0.887593095972586	0.9659572474532	0.991446492118374	0.945461639646112	1.06883244861257	0.965815251839181	1.02708549818251	0.986760981726023	1.04636463175091	0.954119896833588	1.0249924839417	1.01509814747196	0.963709047479018	0.99903832930244	1.00384208386993	0.979883941083831	1.05412072349088	0.943989186505455	0.919436324383812	0.973428467330215	0.931726250307189	1.01083740795662	0.887209759037368	1.01624298508385	1.05454296355066
Apoptosis	1.10741694487453	1.14980412973657	1.13280138590155	1.12839312560845	1.14212547778845	1.13599172375786	1.13537406894025	1.12805494783404	1.14252718427192	1.14710547822355	1.14920769013957	1.13613065991305	1.14081046714562	1.16067175156512	1.12832066506802	1.14125193018764	1.13648452398051	1.15556966014655	1.15307941406094	1.11728343669753	1.16557577461844	1.13330311817866	1.1566829373482	1.12705952279967	1.13860729513431	1.14581220331672	1.1172673957414	1.12154839436807	1.16250897081055	1.14303141184461	1.14580971311693	1.11232934981206	1.14015949751237	1.16078610232201	1.17301670845844	1.13689508892409	1.15662715956148	1.13606373766786	1.15835605252405	1.11412359055899	1.1670283390972	1.14202057177044	1.11313662179553	1.12494446777008	1.12208501755123	1.1382925166743	1.12285696800786	1.16736717619969	1.14259808248833
Cell_Cycle	1.07884976697107	1.16949411628952	1.13664642957585	1.25702588183337	1.19454073958567	1.15132172261895	1.08733679498803	1.19316717208393	1.13875442396941	1.20283846560278	1.11518436387053	1.08866928513246	1.20677459983566	1.19723586789017	1.14115945331556	1.07658544938065	1.23028813919666	1.09839020851012	1.18730504338698	0.989882301093365	1.21373251360907	1.1659414390535	1.1382251333565	1.15533133278379	1.14523768782475	1.07612319053356	1.24081903498254	1.02994787913576	1.16275154956001	1.18960793930596	1.09630823481195	1.17309552052946	1.13024163159718	1.16451514076783	1.15602312344243	1.06612239020087	1.23253344760652	1.16632720560107	1.18388929093938	1.08347472835831	1.06922154336699	1.2002922554283	1.13545766516664	1.17475319981774	1.13999865684276	1.22620545242941	1.18986918346837	1.15536868944506	1.09803923412377
Differentiation	0.79354221526229	0.857232395301848	0.854264136643416	0.852406982651488	0.768226475139681	0.823200964845657	0.852745729159746	0.806503307808162	0.807130273650078	0.829808422361023	0.831221273586257	0.869900226350596	0.862125577515035	0.853355671391833	0.842942041481166	0.875367830312416	0.817467577503283	0.837286595116554	0.824469244253885	0.845164407070415	0.82771329665465	0.804922639519137	0.85936068304835	0.82616227374979	0.79693329612659	0.854366053385292	0.84540201181044	0.811186694536019	0.880035794141073	0.819346863605536	0.8664428722527	0.813590798379529	0.863708122262894	0.86356837122245	0.880815236680269	0.893618226312142	0.842097771018298	0.833960521042438	0.854756018210931	0.787513897551893	0.892492343244279	0.803893555194479	0.784087931595972	0.808879548937962	0.776852707512356	0.852318493844353	0.800687042770973	0.83492187811215	0.876579647245337
DNA_damage	1.11727915215776	1.1361114804843	1.12619253455968	1.14644693263986	1.13292982272618	1.14061407320563	1.12456021212405	1.13232109421769	1.1043666123895	1.13875540084672	1.12696392781829	1.12878700094844	1.15863033521734	1.1437107774658	1.13720217796659	1.11109094462014	1.13556014175005	1.10294622725675	1.14354895545216	1.08567279663392	1.15905356448634	1.13848258699032	1.13700874247027	1.13403647544467	1.10840672927985	1.11328413287021	1.14766952494303	1.07813622503141	1.13726664861323	1.14138675260189	1.11154033626431	1.11266355687553	1.11770628502671	1.11610905767259	1.13143735083044	1.12046266406856	1.13731068257768	1.12356814546059	1.1362682611801	1.10366951190586	1.13902208753421	1.13655185315342	1.12957295185555	1.13079761402421	1.11508394876041	1.14409491627193	1.13961287363266	1.13149086250001	1.10639022573866
DNA_repair	1.11202604196568	1.11969430902214	1.12184581245351	1.15605210964476	1.13108053998698	1.13340326508747	1.09810434485959	1.13805901920745	1.12410759698983	1.15148915109747	1.11677178619971	1.06859985956182	1.11560436823602	1.12813250134469	1.11503911870531	1.10408416186168	1.16120111851596	1.10248924274629	1.13889505612752	1.05888626074137	1.14183342132835	1.1461805797688	1.11691435990592	1.11930339117032	1.12204941199909	1.08461622826673	1.17162240176924	1.09942392646871	1.10942403123898	1.13192588102357	1.08751952714216	1.13181866974691	1.11127281730301	1.11464833876135	1.11030696422292	1.08812525744037	1.13945253392415	1.11329253306052	1.11348454196684	1.12129611604985	1.07465558527676	1.14988657059368	1.13075402351151	1.13189930726064	1.1294436498342	1.14309125684237	1.15959117176717	1.12812873286658	1.08977208332965
EMT	1.01439990767013	1.10662553428108	1.1109643913821	1.21177961368872	1.09813368646484	1.10458304711933	1.13721006519841	1.08300514261965	1.05782723476777	1.05238693728387	1.04116353469592	1.10831264891107	1.16358166685861	1.14391706409805	1.15436109301807	1.14845637015772	1.14228970698689	1.13315928924976	1.12444744341895	1.11232634727267	1.16383737992156	1.04533515237642	1.16881466288386	1.14784346362134	1.04485384177975	1.04965242034483	1.0799062681654	1.02628811510811	1.17453353200069	1.14128197210914	1.13081119098285	1.11305473534084	1.15009301747932	1.12217936784971	1.15975281336031	1.11311278493193	1.12099627516454	1.12894531937993	1.10482544597732	1.10019296259315	1.16104231445362	1.10461365307338	1.06336826393122	1.07365719958621	1.06201253251445	1.10962744097131	1.00619698159221	1.14838457414781	1.20653058294916
Hypoxia	1.13011027874205	1.13630898818327	1.09424757948849	1.13465561006545	1.07817681829252	1.06207823911558	1.14366341834517	1.10347282266285	1.11960608009674	1.07422366594662	1.12620083651973	1.15059753818128	1.13454669330416	1.1733989221937	1.10595980967927	1.22371718515779	1.17071211409184	1.15789277105283	1.12154291412707	1.12061705638853	1.17043521022456	1.07351508191821	1.12278285114764	1.13819361767109	1.13203267920271	1.16830907235888	1.1035748204642	1.09091174621412	1.17710099284315	1.18451394275369	1.18373831466917	1.15440748558854	1.13475885569245	1.15681845183024	1.1571849380374	1.11809126500597	1.16588443202518	1.27242571359564	1.12385654164205	1.16299446540618	1.24315204556395	1.07447897713537	1.16494313642206	1.17857711730382	1.10820364533271	1.12828381348541	0.989564687818593	1.20081096199552	1.14197491616635
Inflammation	0.902618970888894	0.998026598996446	0.919157203108542	1.0215290806416	0.881118789568255	0.871396394084084	0.951404582935628	0.916246788254005	0.90592079864917	0.934287686893935	1.02570256920394	0.976307032609955	1.11616405148577	1.05503309485184	0.878828335153932	0.997085094676015	0.898102759960962	0.94628556206368	0.912409309647116	0.945210329284634	0.941220686318661	0.900958521903068	1.00218694218752	0.840927593379337	0.926954700266448	1.02124199528677	0.860091217704244	0.885442458064672	1.04606930030465	0.977117166537694	1.02791038872302	0.866062719201537	0.95449008720646	0.942291452887339	1.06358719958227	1.01678717378024	0.969461372805922	0.910324538150117	0.971204865039492	0.906767245007272	1.07237899747628	0.937097638560569	0.872814954912917	0.930699359570789	0.873718015863891	1.02730282914814	0.796227597620607	0.922428735514156	0.967265006807504
Invasion	1.05864299585847	1.17596143718845	1.15018901371725	1.25560512581257	1.16862372845672	1.1462724170052	1.18412134764975	1.15035294266383	1.10787628034563	1.09436723864109	1.07004685438093	1.17057712602509	1.21684219883382	1.20251350176428	1.22093629359765	1.19062416140641	1.18523196495457	1.19987930539995	1.14483753469496	1.18076165475062	1.22597307651785	1.09966199992728	1.20975951143616	1.17880077177732	1.09145975320299	1.07761355783594	1.11920115459062	1.09355648086873	1.21942326028114	1.18835380051989	1.15392905810098	1.13476357912754	1.20824563607129	1.16420520208866	1.24257373332412	1.14755278337792	1.17341413821468	1.14579511872834	1.12366229921643	1.1761576636647	1.21660629918922	1.16610513171489	1.07694160572727	1.140697671187	1.13084214362522	1.16190018540242	1.02252689376909	1.22773937262634	1.28189603474236
Metastasis	0.993481163355364	1.04412803188095	1.0212132967242	1.07218922330449	1.01078836498436	1.0494156456389	1.06871768041778	1.02423755107192	0.994714034325689	0.999393477080012	1.00321483319871	1.08349737806697	1.08085076729911	1.08667708340924	1.03750552609005	1.02941168988221	1.03745702476455	1.0239892665183	1.04536034051629	1.05920801362399	1.01306817190794	1.00178581843393	1.05880830182861	1.03846379564565	0.972982407355725	1.01658410537126	0.997674803174003	0.972767248059799	1.09026437636013	1.07392343463874	1.0322345192062	1.01077169793626	1.04885672876175	1.02387410318759	1.1100140473086	1.04404558668391	1.03343324771872	1.02446939446821	1.05110640445826	1.02411301389504	1.15477090902671	1.00072500961095	1.01407047503404	1.00132050106453	0.980969836136915	1.05011342994356	0.929504082315776	1.08332635722892	1.06446588159408
Proliferation	0.905607346500108	0.992464344626517	0.953439986257288	0.941674838905236	0.906553212214009	0.941707430645364	0.939591021496708	0.950203543208921	0.873146994351502	0.933039665169037	0.951075619299934	0.966256073926856	0.96515317011471	0.973500068466216	0.943673365342862	0.946037725756822	0.947561158195151	0.950739456474505	0.960353912031147	0.928962198544486	0.932204900447327	0.937854733769705	0.959315711324343	0.932695350845145	0.917115843219728	0.952260266704139	0.91943067408782	0.883269025400664	1.00605940142977	0.922877151513291	0.946248719443666	0.924342247785324	0.97636283115304	0.950466366553472	0.998856913471247	0.975942142889868	0.964579634380944	0.93088212630237	0.991886516262071	0.908618424102362	0.98430001481953	0.975568747245766	0.897409175872681	0.908934174992793	0.924255241230062	0.982030338164082	0.933083846741173	0.928559663865756	0.949407276030801
Quiescence	0.943044327783762	0.991581298135009	0.970439387918964	1.00566011705281	0.857061018852938	0.907580367001628	0.930016735601808	0.942688153659962	0.883084664589607	0.969227455008851	0.989013133424088	0.9562837396857	1.09097100592911	1.01556825234487	0.883984767829222	1.00031922739912	0.932219735716241	0.931721803723941	0.918279371796456	0.927775846169832	0.919709517949048	0.911427979918403	1.0226889330601	0.837073559833204	0.913999043973045	0.993109500108522	0.871967399406463	0.912159634451879	1.02961871291489	0.97312974823438	1.05926012801654	0.897808473867187	0.961450673191464	0.893327674911684	1.05190550563043	1.00196398421708	0.938748488063919	0.87673070696275	0.968507102146901	0.927497908049771	1.06003589356208	0.950253666181026	0.900830155156294	0.917459422511436	0.884669259657807	0.990471654602665	0.80854957889576	0.921528499420283	0.993149913701539
Stemness	0.796933143422753	0.824802328730246	0.816908797436538	0.841769919410532	0.785632904420577	0.856256222128437	0.891334180065136	0.814261374193253	0.815110389760234	0.823429205674934	0.802140526664621	0.926600121475848	0.842066126448888	0.843124120430365	0.863720760084255	0.854548089756004	0.817127680550573	0.84573618544456	0.838400717469667	0.860541153910477	0.821204720641804	0.800760488939192	0.861632973979938	0.855679258904776	0.805198095148697	0.824470023250279	0.815152575828156	0.804002227075706	0.89357858359939	0.834820063046412	0.851115103554433	0.83373358804662	0.863960381778033	0.835251491875119	0.881626147763546	0.845323219134829	0.828703754803861	0.829587730594457	0.848353649004346	0.805394402453858	0.908061514131646	0.799361626072368	0.823247350775887	0.770908640746704	0.792080343139946	0.826923316542156	0.778484103082493	0.857706529866115	0.897618437330493
pyroptosis	0.827768115939138	0.918193655636615	0.852470264301184	0.876650955168268	0.851698169411262	0.826229162951594	0.874313546482396	0.854061144021948	0.823213250616704	0.800703193383741	0.961814408768139	0.927114278274463	1.01886972579322	0.939881526896896	0.811042598586446	0.836048770270439	0.806274007425694	0.874897431001911	0.837456568706787	0.919796579714472	0.845751803576792	0.849340701833761	0.874673001999013	0.757686534523015	0.895967879126629	0.971427260394934	0.738094653470852	0.791571168400026	0.942421089858531	0.817881904593763	0.918832109918224	0.819842897933897	0.853059157198849	0.853105960807558	0.952542274140916	0.940917655076901	0.88197649224304	0.79770361400089	0.901117921385866	0.837447826298734	0.964775487250356	0.883383274698815	0.747738118282035	0.8639838611815	0.82042896827031	0.904569488526685	0.75712570798218	0.794904937779324	0.862212497199615
autophagy	1.13350284715155	1.17385941864998	1.16965950764114	1.12333357896506	1.13918960398396	1.13377892604685	1.15635681536106	1.14803805413278	1.13818458729499	1.14071457206429	1.16447037646644	1.1577760734654	1.15810152106922	1.16219366710463	1.15543387753516	1.16304732259594	1.12105535977835	1.15598723228367	1.14153086375452	1.1437945486909	1.14239989836428	1.15408330205874	1.15525120514612	1.14240324173833	1.15090125922253	1.15520851662723	1.13442258281152	1.12142029747571	1.1557658246632	1.1402780792328	1.14446093522852	1.12689094493681	1.15207157676961	1.15306211672564	1.15628812867325	1.16049361813026	1.14608099801735	1.14831810371732	1.14868915933253	1.15792224476841	1.17106150778164	1.13586047430197	1.1352274777162	1.12715081437389	1.14650499266408	1.14268224538085	1.12761049236808	1.15266750468681	1.1496319963221
catenin	1.05943106464428	1.08478484519172	1.06711339717604	1.0878554447936	1.05477047390262	1.09151829063185	1.07809923168065	1.03991263139747	1.04562035258907	1.08110557554841	1.08579964409006	1.08844525163033	1.0312211595942	1.02591953754285	1.11625261056212	1.06913451204785	1.06696829537328	1.06195626177864	1.15927760464801	1.1101408260685	1.13285127295859	1.07105207609897	1.132240899219	1.11605169921985	0.94589605011733	1.05643457661961	1.11244841849002	1.04156962403424	1.07058792360598	1.12656960470673	1.05407736419723	1.04083737200337	1.07032323813178	1.12451148829629	1.12767436999389	1.0830311918896	1.07760671826034	1.10259328013584	1.05580877123608	1.07060725493121	1.201646972116	1.04580636204906	1.06247194904629	1.0459350066124	1.03554747056375	1.04002176787201	0.97498224180475	1.1195689355556	1.05627420953691
cd8	1.01443813679703	1.35011370305186	1.14763736148918	1.11220438644449	0.899061110363095	0.887925434021579	0.868033592679476	1.04793731411243	0.915198621533799	1.03438366669087	1.36313254375736	1.01967006729284	1.29650694010207	1.27775890905357	0.871659386399634	1.20775463665933	0.797257634529928	1.19055943869055	0.836072614705303	1.10486592290982	0.931420563026599	1.00896722477828	1.17464370046859	0.660514384993637	1.231770854148	1.36378409815156	0.855542017842344	0.933743076430581	1.32545508703265	0.824617759233883	1.16368981809147	0.818035061852502	1.19659712169837	1.1207612478646	1.28049183551562	1.32479435159632	1.11116719299995	0.801450095289996	1.24946602218376	1.00952999364101	0.869979839182304	1.21699206717054	0.841808649805039	0.882910824147491	0.982958081255037	1.26653626353158	0.968840375691976	0.881044973920883	0.971855753437221
hottumor	1.0285048062955	1.34703486671388	1.15276441466301	1.04631991951737	0.878636574687005	0.918652078400754	0.778828844436035	1.07115042358839	0.914739705091145	1.0002337691825	1.39193639515369	1.02410323385853	1.33374224253232	1.32468468132998	0.801299461952879	1.17963226305534	0.864690513260042	1.18838793758985	0.734870263593704	1.09967726454742	0.896960388742531	1.02391625278687	1.14117738890839	0.608225773929961	1.29604647893386	1.37574644228504	0.817656528550763	0.946251807534283	1.36820548178789	0.692933500712767	1.16190984703101	0.77572986908358	1.18792115280979	1.1287885501275	1.25649277555014	1.34614655771635	1.1081643587389	0.876178264466582	1.27565525775126	1.03533062207265	0.809294796537888	1.28072181713403	0.87962092007808	0.687802064526645	0.960229801260926	1.29858896870763	0.978110787478603	0.845494304179516	0.915990167372152
[truncated: 423 more columns]
