# Supplementary material for: Integrative Characterization of the Role of IL27 In Melanoma Using Bioinformatics Analysis
Source: Front Immunol. 2021 Oct 18;12:713001. doi: 10.3389/fimmu.2021.713001 (PMC8558420; doi:10.3389/fimmu.2021.713001)
Supplement: Supplementary file 10 [file Table_1.xlsx]

## Sheet: Sheet1
NAME	GS<br> follow link to MSigDB	GS DETAILS	SIZE	ES	NES	NOM p-val	FDR q-val	FWER p-val	RANK AT MAX	LEADING EDGE
KEGG_CYTOKINE_CYTOKINE_RECEPTOR_INTERACTION	KEGG_CYTOKINE_CYTOKINE_RECEPTOR_INTERACTION	Details ...	264	0.775417	2.61266	0	0	0	4573	tags=44%, list=8%, signal=48%
KEGG_NATURAL_KILLER_CELL_MEDIATED_CYTOTOXICITY	KEGG_NATURAL_KILLER_CELL_MEDIATED_CYTOTOXICITY	Details ...	132	0.783239	2.60947	0	0	0	2591	tags=42%, list=5%, signal=44%
KEGG_ANTIGEN_PROCESSING_AND_PRESENTATION	KEGG_ANTIGEN_PROCESSING_AND_PRESENTATION	Details ...	81	0.864746	2.51979	0	0	0	2219	tags=54%, list=4%, signal=57%
KEGG_TOLL_LIKE_RECEPTOR_SIGNALING_PATHWAY	KEGG_TOLL_LIKE_RECEPTOR_SIGNALING_PATHWAY	Details ...	102	0.719131	2.45675	0	0.000291667	0.001	2509	tags=33%, list=5%, signal=35%
KEGG_CHEMOKINE_SIGNALING_PATHWAY	KEGG_CHEMOKINE_SIGNALING_PATHWAY	Details ...	188	0.687875	2.37581	0	0.000466667	0.001	3310	tags=34%, list=6%, signal=36%
KEGG_CELL_ADHESION_MOLECULES_CAMS	KEGG_CELL_ADHESION_MOLECULES_CAMS	Details ...	131	0.760617	2.37535	0	0.000388889	0.001	1470	tags=33%, list=3%, signal=34%
KEGG_LEISHMANIA_INFECTION	KEGG_LEISHMANIA_INFECTION	Details ...	70	0.836373	2.35698	0	0.000333333	0.001	2961	tags=56%, list=5%, signal=59%
KEGG_VIRAL_MYOCARDITIS	KEGG_VIRAL_MYOCARDITIS	Details ...	68	0.762714	2.35268	0	0.000291667	0.001	2502	tags=44%, list=5%, signal=46%
KEGG_SYSTEMIC_LUPUS_ERYTHEMATOSUS	KEGG_SYSTEMIC_LUPUS_ERYTHEMATOSUS	Details ...	56	0.872586	2.34974	0	0.000259259	0.001	2679	tags=59%, list=5%, signal=62%
KEGG_JAK_STAT_SIGNALING_PATHWAY	KEGG_JAK_STAT_SIGNALING_PATHWAY	Details ...	155	0.655747	2.31934	0	0.000378248	0.003	4786	tags=38%, list=9%, signal=42%
KEGG_HEMATOPOIETIC_CELL_LINEAGE	KEGG_HEMATOPOIETIC_CELL_LINEAGE	Details ...	85	0.808308	2.29962	0	0.000469808	0.003	3369	tags=46%, list=6%, signal=49%
KEGG_AUTOIMMUNE_THYROID_DISEASE	KEGG_AUTOIMMUNE_THYROID_DISEASE	Details ...	50	0.895078	2.27134	0	0.000528529	0.004	2669	tags=56%, list=5%, signal=59%
KEGG_NOD_LIKE_RECEPTOR_SIGNALING_PATHWAY	KEGG_NOD_LIKE_RECEPTOR_SIGNALING_PATHWAY	Details ...	62	0.698648	2.24027	0	0.000549572	0.004	4221	tags=40%, list=8%, signal=44%
KEGG_COMPLEMENT_AND_COAGULATION_CASCADES	KEGG_COMPLEMENT_AND_COAGULATION_CASCADES	Details ...	69	0.727813	2.21291	0	0.000751762	0.008	4539	tags=33%, list=8%, signal=36%
KEGG_TYPE_I_DIABETES_MELLITUS	KEGG_TYPE_I_DIABETES_MELLITUS	Details ...	41	0.912354	2.20465	0	0.000841156	0.01	1424	tags=66%, list=3%, signal=68%
KEGG_CYTOSOLIC_DNA_SENSING_PATHWAY	KEGG_CYTOSOLIC_DNA_SENSING_PATHWAY	Details ...	54	0.653986	2.17782	0	0.00133265	0.017	2686	tags=30%, list=5%, signal=31%
KEGG_T_CELL_RECEPTOR_SIGNALING_PATHWAY	KEGG_T_CELL_RECEPTOR_SIGNALING_PATHWAY	Details ...	108	0.676883	2.13675	0	0.00211203	0.027	2669	tags=32%, list=5%, signal=34%
KEGG_GRAFT_VERSUS_HOST_DISEASE	KEGG_GRAFT_VERSUS_HOST_DISEASE	Details ...	37	0.949868	2.08786	0	0.00318816	0.038	1424	tags=84%, list=3%, signal=86%
KEGG_ASTHMA	KEGG_ASTHMA	Details ...	28	0.866276	2.06474	0	0.00355552	0.045	4573	tags=79%, list=8%, signal=86%
KEGG_RIG_I_LIKE_RECEPTOR_SIGNALING_PATHWAY	KEGG_RIG_I_LIKE_RECEPTOR_SIGNALING_PATHWAY	Details ...	70	0.61501	2.05974	0	0.0035091	0.048	4880	tags=36%, list=9%, signal=39%
KEGG_INTESTINAL_IMMUNE_NETWORK_FOR_IGA_PRODUCTION	KEGG_INTESTINAL_IMMUNE_NETWORK_FOR_IGA_PRODUCTION	Details ...	46	0.874641	2.05774	0	0.00347324	0.05	3494	tags=70%, list=6%, signal=74%
KEGG_LEUKOCYTE_TRANSENDOTHELIAL_MIGRATION	KEGG_LEUKOCYTE_TRANSENDOTHELIAL_MIGRATION	Details ...	116	0.581721	2.04447	0	0.0038007	0.055	2996	tags=27%, list=6%, signal=28%
KEGG_ALLOGRAFT_REJECTION	KEGG_ALLOGRAFT_REJECTION	Details ...	35	0.927975	1.97049	0	0.00777008	0.118	1424	tags=80%, list=3%, signal=82%
KEGG_PRIMARY_IMMUNODEFICIENCY	KEGG_PRIMARY_IMMUNODEFICIENCY	Details ...	35	0.852179	1.92893	0.00188324	0.0110302	0.16	2219	tags=57%, list=4%, signal=60%
KEGG_PRION_DISEASES	KEGG_PRION_DISEASES	Details ...	35	0.60346	1.90072	0.00162866	0.0136515	0.189	15	tags=11%, list=0%, signal=11%
KEGG_FC_GAMMA_R_MEDIATED_PHAGOCYTOSIS	KEGG_FC_GAMMA_R_MEDIATED_PHAGOCYTOSIS	Details ...	96	0.528496	1.88148	0.00499168	0.0152091	0.212	2996	tags=24%, list=6%, signal=25%
KEGG_B_CELL_RECEPTOR_SIGNALING_PATHWAY	KEGG_B_CELL_RECEPTOR_SIGNALING_PATHWAY	Details ...	75	0.606053	1.86536	0.0107143	0.0173104	0.241	2679	tags=29%, list=5%, signal=31%
KEGG_NEUROACTIVE_LIGAND_RECEPTOR_INTERACTION	KEGG_NEUROACTIVE_LIGAND_RECEPTOR_INTERACTION	Details ...	271	0.449819	1.82922	0.00420168	0.0226121	0.317	4203	tags=13%, list=8%, signal=14%
KEGG_FC_EPSILON_RI_SIGNALING_PATHWAY	KEGG_FC_EPSILON_RI_SIGNALING_PATHWAY	Details ...	79	0.509708	1.79225	0.00162866	0.0300346	0.396	4519	tags=32%, list=8%, signal=34%
KEGG_APOPTOSIS	KEGG_APOPTOSIS	Details ...	87	0.509894	1.73298	0.0210697	0.0458276	0.521	4880	tags=30%, list=9%, signal=33%
KEGG_TYPE_II_DIABETES_MELLITUS	KEGG_TYPE_II_DIABETES_MELLITUS		47	0.46331	1.64331	0.0186625	0.0813914	0.694	1852	tags=13%, list=3%, signal=13%
KEGG_TRYPTOPHAN_METABOLISM	KEGG_TRYPTOPHAN_METABOLISM		39	0.436112	1.4777	0.0509259	0.193724	0.897	3555	tags=23%, list=7%, signal=25%
KEGG_PROTEASOME	KEGG_PROTEASOME		46	0.525155	1.45795	0.127208	0.205792	0.916	3194	tags=20%, list=6%, signal=21%
KEGG_REGULATION_OF_ACTIN_CYTOSKELETON	KEGG_REGULATION_OF_ACTIN_CYTOSKELETON		213	0.371743	1.42115	0.0894569	0.236338	0.942	3259	tags=14%, list=6%, signal=15%
KEGG_MAPK_SIGNALING_PATHWAY	KEGG_MAPK_SIGNALING_PATHWAY		267	0.349526	1.38745	0.11315	0.265057	0.962	4958	tags=18%, list=9%, signal=20%
KEGG_ABC_TRANSPORTERS	KEGG_ABC_TRANSPORTERS		44	0.401563	1.37436	0.117825	0.272633	0.969	2784	tags=18%, list=5%, signal=19%
KEGG_ACUTE_MYELOID_LEUKEMIA	KEGG_ACUTE_MYELOID_LEUKEMIA		57	0.407526	1.33469	0.167219	0.311349	0.976	1672	tags=16%, list=3%, signal=16%
KEGG_DILATED_CARDIOMYOPATHY	KEGG_DILATED_CARDIOMYOPATHY		90	0.380382	1.32607	0.144737	0.312873	0.981	3980	tags=17%, list=7%, signal=18%
KEGG_ADIPOCYTOKINE_SIGNALING_PATHWAY	KEGG_ADIPOCYTOKINE_SIGNALING_PATHWAY		67	0.374258	1.30856	0.175987	0.324809	0.981	4880	tags=24%, list=9%, signal=26%
KEGG_HYPERTROPHIC_CARDIOMYOPATHY_HCM	KEGG_HYPERTROPHIC_CARDIOMYOPATHY_HCM		83	0.372384	1.28429	0.174917	0.346124	0.985	3980	tags=16%, list=7%, signal=17%
KEGG_EPITHELIAL_CELL_SIGNALING_IN_HELICOBACTER_PYLORI_INFECTION	KEGG_EPITHELIAL_CELL_SIGNALING_IN_HELICOBACTER_PYLORI_INFECTION		68	0.355452	1.2736	0.175788	0.350335	0.988	2509	tags=12%, list=5%, signal=12%
KEGG_ENDOCYTOSIS	KEGG_ENDOCYTOSIS		181	0.339834	1.26507	0.184943	0.352255	0.988	2100	tags=11%, list=4%, signal=11%
KEGG_MATURITY_ONSET_DIABETES_OF_THE_YOUNG	KEGG_MATURITY_ONSET_DIABETES_OF_THE_YOUNG		25	0.412863	1.24698	0.213946	0.366199	0.99	4883	tags=16%, list=9%, signal=18%
KEGG_LYSOSOME	KEGG_LYSOSOME		121	0.380537	1.24403	0.238261	0.361347	0.991	3765	tags=18%, list=7%, signal=20%
KEGG_NICOTINATE_AND_NICOTINAMIDE_METABOLISM	KEGG_NICOTINATE_AND_NICOTINAMIDE_METABOLISM		24	0.400316	1.24091	0.209226	0.356853	0.991	3236	tags=17%, list=6%, signal=18%
KEGG_VASCULAR_SMOOTH_MUSCLE_CONTRACTION	KEGG_VASCULAR_SMOOTH_MUSCLE_CONTRACTION		114	0.334673	1.21142	0.2256	0.385844	0.993	3980	tags=16%, list=7%, signal=17%
KEGG_PATHOGENIC_ESCHERICHIA_COLI_INFECTION	KEGG_PATHOGENIC_ESCHERICHIA_COLI_INFECTION		56	0.36783	1.21077	0.256499	0.37835	0.993	2495	tags=16%, list=5%, signal=17%
KEGG_ARACHIDONIC_ACID_METABOLISM	KEGG_ARACHIDONIC_ACID_METABOLISM		57	0.351924	1.18909	0.271057	0.39818	0.994	5351	tags=18%, list=10%, signal=19%
KEGG_DORSO_VENTRAL_AXIS_FORMATION	KEGG_DORSO_VENTRAL_AXIS_FORMATION		24	0.398859	1.18825	0.279387	0.390928	0.994	1025	tags=8%, list=2%, signal=8%
KEGG_VEGF_SIGNALING_PATHWAY	KEGG_VEGF_SIGNALING_PATHWAY		76	0.316895	1.17791	0.236111	0.394867	0.996	5351	tags=18%, list=10%, signal=20%
KEGG_PPAR_SIGNALING_PATHWAY	KEGG_PPAR_SIGNALING_PATHWAY		69	0.335246	1.17271	0.264297	0.393144	0.997	5065	tags=16%, list=9%, signal=18%
KEGG_REGULATION_OF_AUTOPHAGY	KEGG_REGULATION_OF_AUTOPHAGY		35	0.369194	1.16509	0.288525	0.394416	0.997	2347	tags=11%, list=4%, signal=12%
KEGG_CALCIUM_SIGNALING_PATHWAY	KEGG_CALCIUM_SIGNALING_PATHWAY		177	0.290713	1.16245	0.253776	0.38994	0.997	4231	tags=12%, list=8%, signal=13%
KEGG_ALDOSTERONE_REGULATED_SODIUM_REABSORPTION	KEGG_ALDOSTERONE_REGULATED_SODIUM_REABSORPTION		42	0.323577	1.11905	0.295312	0.435194	0.999	3610	tags=17%, list=7%, signal=18%
KEGG_PATHWAYS_IN_CANCER	KEGG_PATHWAYS_IN_CANCER		325	0.283082	1.10983	0.329173	0.439394	0.999	4880	tags=16%, list=9%, signal=17%
KEGG_ETHER_LIPID_METABOLISM	KEGG_ETHER_LIPID_METABOLISM		33	0.340187	1.10661	0.327448	0.435754	0.999	5351	tags=21%, list=10%, signal=24%
KEGG_SNARE_INTERACTIONS_IN_VESICULAR_TRANSPORT	KEGG_SNARE_INTERACTIONS_IN_VESICULAR_TRANSPORT		38	0.36051	1.10503	0.367311	0.429909	0.999	1958	tags=13%, list=4%, signal=14%
KEGG_PANTOTHENATE_AND_COA_BIOSYNTHESIS	KEGG_PANTOTHENATE_AND_COA_BIOSYNTHESIS		16	0.382469	1.10313	0.340604	0.424921	0.999	6258	tags=31%, list=12%, signal=35%
KEGG_PHENYLALANINE_METABOLISM	KEGG_PHENYLALANINE_METABOLISM		18	0.379382	1.10307	0.332143	0.417863	0.999	16	tags=6%, list=0%, signal=6%
KEGG_AMYOTROPHIC_LATERAL_SCLEROSIS_ALS	KEGG_AMYOTROPHIC_LATERAL_SCLEROSIS_ALS		53	0.291703	1.06297	0.359014	0.458547	0.999	4231	tags=15%, list=8%, signal=16%
KEGG_ALPHA_LINOLENIC_ACID_METABOLISM	KEGG_ALPHA_LINOLENIC_ACID_METABOLISM		19	0.375838	1.02714	0.436116	0.495975	1	5351	tags=26%, list=10%, signal=29%
KEGG_ALANINE_ASPARTATE_AND_GLUTAMATE_METABOLISM	KEGG_ALANINE_ASPARTATE_AND_GLUTAMATE_METABOLISM		30	0.317504	1.01999	0.420436	0.497483	1	3028	tags=13%, list=6%, signal=14%
KEGG_GLYCOLYSIS_GLUCONEOGENESIS	KEGG_GLYCOLYSIS_GLUCONEOGENESIS		62	0.284125	0.98015	0.463376	0.540509	1	2729	tags=8%, list=5%, signal=8%
KEGG_GLYCOSPHINGOLIPID_BIOSYNTHESIS_GANGLIO_SERIES	KEGG_GLYCOSPHINGOLIPID_BIOSYNTHESIS_GANGLIO_SERIES		15	0.363076	0.974634	0.492958	0.539683	1	2907	tags=20%, list=5%, signal=21%
KEGG_PANCREATIC_CANCER	KEGG_PANCREATIC_CANCER		70	0.287457	0.957842	0.476112	0.552961	1	4880	tags=17%, list=9%, signal=19%
KEGG_LONG_TERM_DEPRESSION	KEGG_LONG_TERM_DEPRESSION		70	0.264111	0.948923	0.533019	0.556986	1	3266	tags=11%, list=6%, signal=12%
KEGG_OLFACTORY_TRANSDUCTION	KEGG_OLFACTORY_TRANSDUCTION		385	0.213968	0.94305	0.527607	0.556322	1	11307	tags=22%, list=21%, signal=28%
KEGG_GLUTATHIONE_METABOLISM	KEGG_GLUTATHIONE_METABOLISM		48	0.268384	0.927976	0.561815	0.567887	1	3224	tags=13%, list=6%, signal=13%
KEGG_LINOLEIC_ACID_METABOLISM	KEGG_LINOLEIC_ACID_METABOLISM		29	0.317764	0.913399	0.523411	0.578588	1	5351	tags=17%, list=10%, signal=19%
KEGG_RENIN_ANGIOTENSIN_SYSTEM	KEGG_RENIN_ANGIOTENSIN_SYSTEM		17	0.316702	0.873233	0.617241	0.622404	1	9130	tags=29%, list=17%, signal=35%
KEGG_STEROID_HORMONE_BIOSYNTHESIS	KEGG_STEROID_HORMONE_BIOSYNTHESIS		55	0.264108	0.851048	0.582803	0.643389	1	6273	tags=22%, list=12%, signal=25%
KEGG_GLYCOSAMINOGLYCAN_BIOSYNTHESIS_CHONDROITIN_SULFATE	KEGG_GLYCOSAMINOGLYCAN_BIOSYNTHESIS_CHONDROITIN_SULFATE		22	0.298273	0.825068	0.664193	0.670046	1	5160	tags=27%, list=10%, signal=30%
KEGG_GALACTOSE_METABOLISM	KEGG_GALACTOSE_METABOLISM		26	0.263312	0.78094	0.738908	0.721146	1	6347	tags=19%, list=12%, signal=22%
KEGG_ASCORBATE_AND_ALDARATE_METABOLISM	KEGG_ASCORBATE_AND_ALDARATE_METABOLISM		25	0.255034	0.702978	0.776014	0.817881	1	10657	tags=36%, list=20%, signal=45%
KEGG_RETINOL_METABOLISM	KEGG_RETINOL_METABOLISM		64	0.206409	0.640139	0.802083	0.883035	1	6547	tags=16%, list=12%, signal=18%
KEGG_ECM_RECEPTOR_INTERACTION	KEGG_ECM_RECEPTOR_INTERACTION		84	0.191206	0.603115	0.876923	0.908292	1	2832	tags=6%, list=5%, signal=6%
KEGG_DRUG_METABOLISM_CYTOCHROME_P450	KEGG_DRUG_METABOLISM_CYTOCHROME_P450		71	0.159944	0.514186	0.935374	0.959433	1	9088	tags=21%, list=17%, signal=25%
